# Supplementary material for: Species- and Caste-Specific Gut Metabolomes in Fungus-Farming Termites
Source: Metabolites. 2021 Dec 4;11(12):839. doi: 10.3390/metabo11120839 (PMC8707012; doi:10.3390/metabo11120839)
Supplement: Supplementary file 1 [file metabolites-11-00839-s001.zip]

Archive with 5 entries (5 files):
- SuppInformation_doi 10.3390metabo11120839.pdf
- Table S1_ListTermiteGutSamples.xlsx
- Table S2_LCMS-Features.xlsx
- Table S3_NormalizedPeakAreas.xlsx
- Table S4_SignificantFeatures.xlsx
