# Supplementary material for: Species- and Caste-Specific Gut Metabolomes in Fungus-Farming Termites
Source: Metabolites. 2021 Dec 4;11(12):839. doi: 10.3390/metabo11120839 (PMC8707012; doi:10.3390/metabo11120839)
Supplement: Supplementary file 1 [file metabolites-11-00839-s001.zip › Table S1_ListTermiteGutSamples.xlsx]

## Sheet: Ark1
Colony	Species	Caste	Age	LC-MS/MS analyses date
Mn186	Macrotermes natalensis	Minor worker	Young	20180502
Mn186	Macrotermes natalensis	Minor worker	Young	20180502
Mn186	Macrotermes natalensis	Minor worker	Young	20180502
Mn186	Macrotermes natalensis	Major worker	Young	20180502
Mn186	Macrotermes natalensis	Major worker	Young	20180502
Mn186	Macrotermes natalensis	Major worker	Young	20180502
Mn186	Macrotermes natalensis	Major worker	Old	20180502
Mn186	Macrotermes natalensis	Major worker	Old	20180502
Mn186	Macrotermes natalensis	Major worker	Old	20180502
Mn186	Macrotermes natalensis	Minor soldier	N/A	20180502
Mn186	Macrotermes natalensis	Minor soldier	N/A	20180502
Mn186	Macrotermes natalensis	Minor soldier	N/A	20180502
Mn186	Macrotermes natalensis	Major soldier	N/A	20180502
Mn186	Macrotermes natalensis	Major soldier	N/A	20180502
Mn186	Macrotermes natalensis	Major soldier	N/A	20180502
Mn187	Macrotermes natalensis	Minor worker	Young	20180502
Mn187	Macrotermes natalensis	Minor worker	Old	20180502
Mn187	Macrotermes natalensis	Major worker	Young	20180502
Mn187	Macrotermes natalensis	Major worker	Old	20180502
Mn187	Macrotermes natalensis	Major worker	Old	20180502
Mn187	Macrotermes natalensis	Major worker	Old	20180502
Mn187	Macrotermes natalensis	Minor soldier	N/A	20180502
Mn187	Macrotermes natalensis	Minor soldier	N/A	20180502
Mn187	Macrotermes natalensis	Minor soldier	N/A	20180502
Mn187	Macrotermes natalensis	Major soldier	N/A	20180502
Mn187	Macrotermes natalensis	Major soldier	N/A	20180502
Mn190	Macrotermes natalensis	Minor worker	Young	20180502
Mn190	Macrotermes natalensis	Minor worker	Young	20180502
Mn190	Macrotermes natalensis	Minor worker	Old	20180502
Mn190	Macrotermes natalensis	Minor worker	Old	20180502
Mn190	Macrotermes natalensis	Major worker	Young	20180502
Mn190	Macrotermes natalensis	Major worker	Young	20180502
Mn190	Macrotermes natalensis	Major worker	Old	20180502
Mn190	Macrotermes natalensis	Major worker	Old	20180502
Mn190	Macrotermes natalensis	Major worker	Old	20180502
Mn190	Macrotermes natalensis	Minor soldier	N/A	20180502
Mn190	Macrotermes natalensis	Minor soldier	N/A	20180502
Mn190	Macrotermes natalensis	Minor soldier	N/A	20180502
Od189	Odontotermes cf. badius	Minor worker	Young	20180502
Od189	Odontotermes cf. badius	Minor worker	Young	20180502
Od189	Odontotermes cf. badius	Minor worker	Old	20180502
Od189	Odontotermes cf. badius	Minor worker	Old	20180502
Od189	Odontotermes cf. badius	Minor worker	Old	20180502
Od189	Odontotermes cf. badius	Major worker	Old	20180502
Od189	Odontotermes cf. badius	Soldier	N/A	20180502
Od189	Odontotermes cf. badius	Soldier	N/A	20180502
Od189	Odontotermes cf. badius	Soldier	N/A	20180502
Od191	Odontotermes sp.	Minor worker	Young	20180502
Od191	Odontotermes sp.	Minor worker	Old	20180502
Od191	Odontotermes sp.	Minor worker	Old	20180502
Od191	Odontotermes sp.	Minor worker	Old	20180502
Od191	Odontotermes sp.	Major worker	Young	20180502
Od191	Odontotermes sp.	Major worker	Old	20180502
Od191	Odontotermes sp.	Major worker	Old	20180502
Od191	Odontotermes sp.	Major worker	Old	20180502
Od191	Odontotermes sp.	Soldier	N/A	20180502
Od191	Odontotermes sp.	Soldier	N/A	20180502
Od191	Odontotermes sp.	Soldier	N/A	20180502
Od192	Odontotermes sp.	Major worker	Old	20180502
Od192	Odontotermes sp.	Major worker	Old	20180502
Od194	Odontotermes sp.	Minor worker	Young	20180502
Od194	Odontotermes sp.	Minor worker	Young	20180502
Od194	Odontotermes sp.	Minor worker	Young	20180502
Od194	Odontotermes sp.	Minor worker	Old	20180502
Od194	Odontotermes sp.	Minor worker	Old	20180502
Od194	Odontotermes sp.	Minor worker	Old	20180502
Od194	Odontotermes sp.	Major worker	Young	20180502
Od194	Odontotermes sp.	Major worker	Young	20180502
Od194	Odontotermes sp.	Major worker	Young	20180502
Od194	Odontotermes sp.	Major worker	Old	20180502
Od194	Odontotermes sp.	Major worker	Old	20180502
Od194	Odontotermes sp.	Major worker	Old	20180502
Od194	Odontotermes sp.	Soldier	N/A	20180502
Od194	Odontotermes sp.	Soldier	N/A	20180502
Od194	Odontotermes sp.	Soldier	N/A	20180502
