# Supplementary material for: Species- and Caste-Specific Gut Metabolomes in Fungus-Farming Termites
Source: Metabolites. 2021 Dec 4;11(12):839. doi: 10.3390/metabo11120839 (PMC8707012; doi:10.3390/metabo11120839)
Supplement: Supplementary file 1 [file metabolites-11-00839-s001.zip › Table S2_LCMS-Features.xlsx]

## Sheet: ESI-
									Feature dereplication
Feature ID	m/z	RT (min)	Adduct	GNPS network number	Found in extracts of cultured Termitomyces	Compound previously identified in the symbiosis	Compound class1	Annotation	Confirmed with standard2	HRMS and MSMS fragmentation3	MSMS library4	Extention of annotations via GNPS networks5	Other7	Further supplementary information	Formula	Theoretical m/z	MassDiff (ppm)
N020	137.024	3.69894	[M-H]-	2			Phenolic acid	3-hydroxybenzoic acid		x	Public-Neg-VS15				C7H6O3	137.024	1.4596
N021	165.019	3.48809		2
N022	165.019	3.77831		2
N023	199.037	1.60108		15
N025	566.346	10.9736		3
N026	133.014	1.64736	[M-H]-	2	x		Dicarboxylic acid	Malic acid		x	Public-Neg-VS15				C4H6O5	133.014	0.751802
N027	164.071	2.24743	[M-H]-	Double	x		Amino acid	L-Phenylalanine		x	Public-Neg-VS15				C9H11NO2	164.071	0.609491
N028	206.082	4.63325	[M-H]-	Single	x		Amino acid	N-acetylphenylalanine		x	Public-Neg-VS15				C11H13NO3	206.082	0
N029	326.124	2.23179		5
N030	383.189	13.8427		1	x
N031	137.024	3.25681	[M-H]-	2		x (mushroom)	Phenolic acid	4-hydroxybenzoic acid		x	Public-Neg-VS15				C7H6O3	137.024	1.4596
N032	292.139	1.97834	[M-H]-	5			Fructose amino acid	N-Fructosyl isoleucine		x	Public-Neg-VS15				C12H23NO7	292.14	-1.02691
N033	253.092	1.94903		7
N034	478.293	10.9041	[M-H]-	3	x		Phosphoethanolamine	1-(9Z-Octadecenoyl)-sn-glycero-3-phosphoethanolamine		x	NIST14				C23H46NO7P	478.293	-0.209077
N035	203.082	2.79899	[M-H]-	Single	x		Amino acid	L-Trypthophan	x	x	Public-Neg-VS15/NIST14				C11H12N2O2	203.082	1.47724
N036	221.009	3.10106		2
N037	329.102	5.23575		2
N038	272.958	1.37161		2	x
N039	256.059	1.58097		Single	x
N040	161.045	1.98287		Double	x
N041	121.029	3.48752	[M-H]-	2			Aromatic carboxylic acid	Benzoic acid		x	MassBank				C7H6O2	121.029	0.826248
N042	476.278	10.3484	[M-H]-	3	x		Phosphoethanolamine	1-Linoleoyl-sn-glycero-3-phosphoethanolamine		x	Public-Neg-VS15				C23H44NO7P	476.278	-0.419923
N043	267.073	1.94691	[M-H]-	Single			Purine nucleoside	Inosine		x	Public-Neg-VS15				C10H12N4O5	267.073	-0.748859
N044	137.024	5.3763	[M-H]-	2		x (mushroom)	Phenolic acid	2-hydroxybenzoic acid		x	Public-Neg-VS15				C7H6O3	137.024	1.4596
N045	158.978	1.36566		2	x
N046	279.014	3.81178		2
N047	278.124	1.61887		5
N048	187.097	5.04171	[M-H]-	10	x	x (Fungus comb)	Dicarboxylic acid	Azelaic acid		x	Public-Neg-VS15				C9H16O4	187.097	0.534482
N049	478.169	1.61887		20
N050	203.056	2.4881		13
N051	327.29	13.7364		4			Fatty acid					x
N052	145.05	3.18288	[M-H]-	2			Dicarboxylic acid	2-Methylglutaric acid		x	Public-Neg-VS15				C6H10O4	145.05	0.689417
N053	186.113	3.91493		10			Dicarboxylic acid					x
N054	287.088	2.12188		4	x
N055	196.025	2.01318		2
N056	241.082	2.12044	[M-H]-	Single	x		Amino acid	Thymidine		x	Public-Neg-VS15				C10H14N2O5	241.082	-1.65918
N057	217.03	1.55178		Single
N058	301.165	4.53303		Single
N059	297.243	11.1018	[M-H]-	3			Fatty acid	9,10-Epoxystearic acid		x	Public-Neg-VS15				C18H34O3	297.243	-0.336425
N060	128.035	1.94514		5
N061	313.238	11.2972	[M-H]-	8	x		Fatty acid	Octadecanedioic acid		x	Massbank				C18H34O4	313.238	0
N062	595.288	10.2101		1	x
N063	331.045	3.79639		Single
N064	381.173	13.3764		1
N065	295.227	11.3825		8	x
N066	227.055	2.54155		Double
N067	327.084	2.01197		Single
N068	566.346	10.8504		3	x
N069	640.346	10.6624		Single
N070	564.33	10.4155		3	x
N071	478.293	10.8141	[M-H]-	3	x		Phosphoethanolamine	1-(9Z-Octadecenoyl)-sn-glycero-3-phosphoethanolamine		x	NIST14				C23H46NO7P	478.293	-0.209077
N072	678.387	10.9935		4
N073	165.032	2.42052		15
N074	476.278	10.2737		3	x		Phosphoethanolamine					x
N075	595.288	10.0599		1
N076	327.084	1.99599		15
N077	592.361	11.2462		3
N078	249.006	1.96099		Single
N079	374.327	10.6817		7
N080	337.113	2.53849		7
N081	125.001	1.6154		15
N082	327.084	2.88365		1
N083	640.346	10.6354		3
N084	473.282	12.607		1
N086	131.071	3.9885	[M-H]-	4	x		Fatty acid	2-Hydroxy-4-methylpentanoic acid		x	Public-Neg-VS15				C6H12O3	131.071	2.28884
N087	469.256	10.1847		6
N088	455.241	9.73594		6
N089	580.361	11.4117		3
N090	625.517	11.4395		1			Alkylated amino acid					x		Figure S5
N091	312.255	11.4459	[M-H]-	1			Alkylated amino acid	N-dodecanoyl-leucine/isoleucine		x			x	Figure S5	C18H35NO3	312.254	1.92151
N092	466.317	10.257		4
N093	287.222	9.54317		25
N094	418.316	9.63516		4
N095	368.317	13.123		1			Alkylated amino acid					x		Figure S5
N096	351.22	10.4717		1
N097	298.239	11.0456	[M-H]-	1			Alkylated amino acid	N-dodecanoyl-valine		x			x	Figure S5	C17H33NO3	298.238	2.68242
N098	392.316	12.911		1			Alkylated amino acid					x		Figure S5
N099	354.301	12.8501		1			Alkylated amino acid					x		Figure S5
N100	575.452	9.53433		25
N101	432.332	10.1003		4
N102	394.332	13.3695		1			Alkylated amino acid					x		Figure S5
N103	343.285	10.467		1
N104	586.504	14.8007		24
N105	346.238	11.6281	[M-H]-	1			Alkylated amino acid	N-dodecanoyl-phenylalanine		x			x	Figure S5	C21H33NO3	346.238	-0.288819
N106	597.484	11.0456	[2M-H]-	1			Alkylated amino acid	N-dodecanoyl-valine		x			x	Figure S5	C17H33NO3	597.484	0.167368
N107	494.348	10.7661		4
N108	390.285	8.93495		4
N109	663.46	13.3608		Single
N110	418.316	9.16253		7
N111	412.342	11.6675	[M-H]-	1			Alkylated amino acid	L-​Leucine, N-​(2-​hydroxy-​1-​oxooctadecyl)​-		x			x	Figure S5	C24H47NO4	412.343	-0.485033
N112	382.332	13.3851		Single
N113	355.321	14.3757		4			Fatty acid					x
N114	522.283	10.818		Double
N115	313.274	13.3666		1
N116	742.493	10.2684		Single
N117	340.285	12.3536		1			Alkylated amino acid					x	x	Figure S5
N118	597.304	10.8108		1
N119	378.3	12.6307		1			Alkylated amino acid					x		Figure S5
N120	313.238	11.3088	[M-H]-	8	x		Fatty acid	Octadecanedioic acid		x	Massbank				C18H34O4	313.238	0
N121	281.248	13.364		Single
N122	327.29	13.7455		1
N123	574.45	16.4814		1
N124	365.236	11.0904		1
N125	285.243	12.1387		19
N126	565.321	4.70712		Single
N127	466.317	9.71122		4
N128	598.299	9.86608		1
N129	469.256	10.2851		6
N130	410.327	11.2175		1			Alkylated amino acid							Figure S5
N131	365.236	10.4128		1
N132	185.06	6.70243		Single
N133	660.541	9.63017		25
N134	737.641	13.1349		1			Alkylated amino acid					x		Figure S5
N135	411.22	14.462		1
N136	466.283	8.16542		4
N137	354.301	12.7192		1			Alkylated amino acid					x		Figure S5
N138	297.152	9.94278		1	x
N141	693.484	11.6282	[2M-H]-	1			Alkylated amino acid	N-dodecanoyl-phenylalanine					x	Figure S5	C21H33NO3	693.484	0
N142	297.152	9.96858		1	x
N143	326.269	12.0196		1			Alkylated amino acid					x		Figure S5
N145	173.02	1.94816		18
N146	523.311	10.6321		23
N147	540.33	10.626		3	x
N149	295.227	10.6637	[M-H]-	Single	x		Fatty acid	13-hydroxy-9Z,11E-octadecadienoic acid		x	Public-Neg-VS15				C18H32O3	295.227	0
N150	325.092	2.44277		Single
N151	523.311	10.6717		23
N152	455.241	9.79285		6
N153	183.016	3.3421		Single
N154	311.222	10.9268	[M-H]-	8	x		Fatty acid	9-hydroperoxyoctadeca-10,12-dienoic acid		x	Public-Neg-VS15				C18H32O4	311.222	-0.642628
N155	293.212	10.9019		5
N156	295.227	11.3777		8	x
N157	299.258	11.4408		1
N158	455.241	9.76016		6
N159	483.272	10.9187		6
N160	455.241	9.68604		6
N161	323.17	5.37627		7
N162	1294.77	7.45519		4
N163	506.288	11.7244		3
N164	469.256	10.3715		6
N165	1368.81	8.014		4
N166	564.33	10.3323		3	x
N167	1338.8	7.76492		4
N168	597.304	10.7943		1
N169	1324.78	7.64995		4
N170	128.035	1.86385		5	x
N171	147.029	1.89462	[M-H]-	2	x		Dicarboxylic acid	Citramalic acid		x	Public-Neg-VS15				C5H8O5	147.029	0.680137
N172	253.092	1.9521		7
N173	147.029	1.97028		2	x
N174	598.335	9.16481		12
N175	383.352	14.9072		4	x		Fatty acid					x
N176	585.287	1.9822		5
N177	153.019	3.77246		2
N178	161.045	1.96367		Double	x
N179	201.113	5.83583	[M-H]-	10	x		Dicarboxylic acid	Sebacic acid		x	Massbank				C10H18O4	201.113	-0.497234
N180	249.004	3.32332		2
N181	129.055	3.52981		5
N182	130.087	1.97725		5	x
N183	129.055	3.42081		Single	x
N184	653.256	2.22702		5
N185	147.066	2.13118		Single	x
N186	235.024	3.80824		2
N187	153.032	1.97039		15
N188	195.051	1.57971	[M-H]-	9	x	x (termite)	Sugar acids	Gluconic acid		x	Public-Neg-VS15/NIST14				C6H12O7	195.05	0.512688
N189	358.198	4.11975		Single
N190	371.074	2.14805		1
N191	357.131	4.74568		1
N192	219.051	2.72893		Single	x
N193	309.118	1.98096		Single
N194	638.33	10.1159		3
N195	300.192	4.02648		Single
N196	225.004	3.51655		2
N197	205.035	2.12721		Single	x
N198	173.009	1.79855	[M-H]-	2	x		Tricarboxylic acid	Aconitic Acid		x	Public-Neg-VS15				C6H6O6	173.009	1.15601
N199	184	2.02811		18
N200	387.224	3.99937		Single
N201	582.34	8.89973		3
N202	520.267	10.1519		Double	x
N203	295.227	11.4579		8	x
N204	510.283	9.06574		16
N205	598.299	9.81671		Single
N206	483.272	10.9666		6
N207	627.278	8.41189		Double
N208	598.335	9.14534		12
N209	577.307	4.09625		7
N210	461.362	13.8415		Single
N211	621.333	4.30771		7
N212	533.28	3.87649		7
N213	665.359	4.48918		7
N214	311.222	10.9024		8	x		Fatty acid					x
N215	627.483	11.3732		8
N216	255.196	11.9114		Single
N217	335.049	1.63692		9
N218	522.283	10.818		Double
N219	555.171	3.83448		5
N220	393.118	4.96166		5
N221	263.019	4.73537		2
N222	520.267	10.1449		Double	x
N223	173.02	1.85572		18
N224	890	7.81841		Single
N225	598.335	9.12492		12
N226	473.072	4.87238		Single
N227	957.598	10.8431		Single
N228	825.436	7.17663		Single
N229	157.036	1.59735	[M-H]-	18			Imidazole	Allantoin		x	Public-Neg-VS15				C4H6N4O3	157.036	1.27359
N230	464.278	10.5297		3			Phosphoethanolamine					x
N231	229.071	3.18281		Double
N232	495.272	10.9796		6
N233	161.081	3.06664		Single
N234	154.998	2.04254		2
N235	377.085	1.5411		Single	x
N236	438.262	9.8717		3			Phosphoethanolamine					x
N237	495.272	10.8611		6
N238	299.259	12.9879		4	x		Fatty acid					x
N239	523.303	12.1808		6
N240	464.278	10.4929		3			Phosphoethanolamine					x
N241	492.309	11.4164		3			Phosphoethanolamine					x
N242	436.237	10.7404		Single
N243	510.283	9.09509		16
N244	523.303	12.1318		Single
N245	627.278	8.37084		Double
N246	492.272	11.2223		3			Phosphoethanolamine					x
N247	666.059	15.7037		Single
N248	355.321	13.827		Single
N249	359.28	8.1205		19
N250	397.168	10.3318		Single
N251	467.241	10.1425		Single
N252	360.254	13.3478		Single
N253	422.221	10.4324		Single
N254	369.3	14.3521		17
N255	365.236	9.3843		Single
N256	350.236	9.78403		22
N257	355.248	9.42597		Single
N258	131.035	2.42233	[M-H]-	2	x		Dicarboxylic acid	Glutaric acid		x	Public-Neg-VS15				C5H8O4	131.034	2.28947
N259	159.066	3.34317	[M-H]-	10	x		Dicarboxylic acid	Pimelic acid		x	Public-Neg-VS15				C7H12O4	159.066	1.25734
N260	145.05	2.74454		2	x
N261	201.076	3.42888		2
N262	159.066	3.63057	[M-H]-	2	x		Dicarboxylic acid	3-Methyladipic acid		x	Public-Neg-VS15				C7H12O4	159.066	0.628671
N263	189.076	2.23539		Single
N264	173.081	4.17353	[M-H]-	10	x		Dicarboxylic acid	Suberic acid		x	Massbank				C8H14O4	173.081	0.577763
N265	165.019	3.45798	[M-H]-	2			Dicarboxylic acid	Pthalic acid		x	MassBank				C8H6O4	165.019	1.81797
N266	187.061	2.35898		Single
N267	335.049	1.63692		9
N268	453.264	14.7654	[M-H]-	1			Formyl phloroglucinol meroterpenoids	Marcrocarpals, Macrocarpal C		x		x	x	[2]	C28H38O5	453.264	-0.220622
N269	170.975	2.72404		2
N270	209.009	2.31158		2
N271	217.071	2.99842		13
N272	165.055	4.46736	[M-H]-	Single	x		Phenolic acid	3-(3-Hydroxyphenyl)propionic acid		x	Public-Neg-VS15				C9H10O3	165.055	1.21172
N273	201.113	5.80269	[M-H]-	10	x		Dicarboxylic acid	Sebacic acid		x	Massbank				C10H18O4	201.113	-0.497234
N274	229.108	4.4071		Single
N275	203.056	2.47995		13
N276	215.055	2.8011		Double
N277	129.019	2.07595	[M-H]-	2	x		Dicarboxylic acid	Mesaconic acid		x	Public-Neg-VS15				C5H6O4	129.019	1.55016
N278	391.108	1.56378		9
N279	363.079	1.6319		9
N280	399.094	1.59571		Single
N281	413.09	1.55693		9
N282	425.363	15.3168		17
N283	499.161	13.368	[M-H]-	21			Formyl phloroglucinol meroterpenoids	Sideroxylonals A,B,C					x	[2]	C26H28O10	499.16	0.400673
N284	471.274	12.33		1			Formyl phloroglucinol meroterpenoids	Macrocarpals				x	x	[2]
N285	471.274	11.9881		1			Formyl phloroglucinol meroterpenoids	Macrocarpals				x	x	[2]
N286	438.262	9.8279		3			Phosphoethanolamine					x
N287	471.274	13.1479		1			Formyl phloroglucinol meroterpenoids	Macrocarpals				x	x	[2]
N288	1087.69	10.9404		Single
N289	471.274	12.8273		1			Formyl phloroglucinol meroterpenoids	Macrocarpals				x	x	[2]
N290	499.16	13.918	[M-H]-	21			Formyl phloroglucinol meroterpenoids	Sideroxylonals A,B,C					x	[2]	C26H28O10	499.16	-0.200336
N291	453.264	14.8873		Single
N292	616.461	16.5174		22
N293	507.272	10.6192		6
N294	499.16	13.9976	[M-H]-	21			Formyl phloroglucinol meroterpenoids	Sideroxylonals A,B,C					x	[2]	C26H28O10	499.16	-0.200336
N295	383.186	13.1071		Single
N296	471.274	12.4462	[M+H]-	1			Formyl phloroglucinol meroterpenoids	Macrocarpals, Macrocarpal A		x	Public-Neg-VS15		x	[2]	C28H40O6	471.275	-0.848762
N297	485.254	11.757		1			Formyl phloroglucinol meroterpenoids	Macrocarpals				x	x	[2]
N298	174.956	1.36186		2
N299	489.285	10.2387		1			Formyl phloroglucinol meroterpenoids	Macrocarpals				x	x	[2]
N300	427.248	12.9299		2			Formyl phloroglucinol meroterpenoids					x	x	[2]
N301	249.076	13.3552		Double
N302	471.274	13.8822		2			Formyl phloroglucinol meroterpenoids					x	x	[2]
N303	445.259	9.18358		2			Formyl phloroglucinol meroterpenoids					x	x	[2]
N304	445.259	9.78802		2			Formyl phloroglucinol meroterpenoids					x	x	[2]
N305	445.259	9.55867		2			Formyl phloroglucinol meroterpenoids					x	x	[2]
N306	459.238	9.28777		Single
N307	471.274	13.1926		1			Formyl phloroglucinol meroterpenoids	Macrocarpals				x	x	[2]
N308	495.272	11.533		Double
N309	489.284	10.6562		2			Formyl phloroglucinol meroterpenoids					x	x	[2]
N310	453.264	14.7	[M-H]-	1			Formyl phloroglucinol meroterpenoids	Marcrocarpals, Macrocarpal C		x		x	x	[2]	C28H38O5	453.264	0
N311	487.269	11.4337		1			Formyl phloroglucinol meroterpenoids	Macrocarpals				x	x	[2]
N312	582.34	8.86713		3
N313	265.071	8.20248		Single
N314	471.347	10.472		Single
N315	427.248	12.9644		2			Formyl phloroglucinol meroterpenoids					x	x	[2]
N316	445.259	10.3746		Single
N317	463.269	7.28728		2			Formyl phloroglucinol meroterpenoids					x	x	[2]
N318	185.06	7.61815		5
N319	537.327	11.1924		23
N320	249.076	10.1047		Double
N321	593.273	9.56317		1
N322	495.272	11.6363		Double
N323	469.257	15.8376		Single
N324	365.16	9.78633		Single
N325	1024.91	15.3142		Single
N326	489.321	12.1643		14
N327	602.445	16.2953		22
N328	525.288	15.3185		Single
N329	638.536	15.5289		Single	x
N330	489.321	12.5164		14	x
N331	301.071	8.11219		Single
N332	616.515	14.9249		Single
N333	397.332	14.8682		17
N334	358.113	3.73667		5
N335	600.52	15.0666		24
N336	560.434	16.237		1
N337	666.059	15.6794		Single
N338	184.061	2.71582		Single
N339	154.014	1.98447		2
N340	243.087	3.69597		Single
N341	337.132	4.96898		11
N342	198.004	2.41504		2
N343	275.056	3.70054		Single
N344	193.035	1.58137		Single
N345	279.232	12.8557		Single	x
N346	377.199	11.7721		Single
N347	953.564	10.2987		Single	x
N348	315.159	7.54594		Single
N349	329.175	7.98744		Single
N350	683.423	12.1733		Single
N351	281.248	13.3667		5	x
N352	271.227	12.1211		4	x		Fatty acid					x
N353	431.264	10.4428		7
N354	441.358	14.7021		19
N355	213.026	2.01094		Single
N356	887.641	12.1553		14
N357	201.076	3.41592		2
N358	145.05	2.74189		2	x
N359	213.076	3.94355		Single
N360	614.536	15.2071		Single
N361	899.587	13.853		4
N362	853.581	13.8527		4
N363	283.264	13.8445		Single	x
N364	311.222	9.51196		Single	x
N365	641.485	11.6546		4
N366	582.51	15.5241		Single
N367	466.329	11.6963		Single
N368	345.17	6.68003		Single
N369	669.516	12.1776		4
N370	613.454	10.7112		4
N371	401.301	9.76337		Single
N372	687.445	10.3404		Single
N373	627.47	11.1993		4
N374	567.448	10.7112		Single
N375	627.47	10.9852		4
N376	379.215	7.2619		11
N377	641.485	11.2968		4
N378	264.988	1.62713		11
N379	198.988	2.9596		2
N380	437.096	1.59464		20
N381	263.009	1.63401		9
N382	243.159	4.42892		Single
N383	297.243	11.1018		Single	x
N384	236.056	3.83916		Single
N385	335.116	5.202		11
N386	538.314	10.0283		3
N387	596.32	8.74881		12
N388	365.135	2.7131		Single
N389	311.116	4.15883		11
N390	187.061	2.8144		Single
N391	508.267	8.68382		16
N392	217.071	2.92201		13
N393	508.267	8.63571		16
N394	596.32	8.69897		12
N395	331.103	2.35402		Single
N396	215.092	3.6907		Single
N397	243.159	4.48036		Single
N398	215.055	2.81913		Double
N399	201.04	2.28307		Single
N400	231.087	3.13581		13
N401	194.045	2.84472		Single
N402	905.54	13.3543		4
N403	859.534	13.3541		4
N404	494.288	8.84051		3			Phosphoethanolamine					x
N405	374.112	1.61752		20
N406	474.262	9.82328		Double	x
N407	562.314	9.90793		3	x
N408	596.32	8.586		12
N409	954.871	14.925		Single
N410	399.347	14.287		Single
N411	393.194	7.05741		11
N413	508.267	8.61843		Single
N414	540.33	10.6217		3
N415	441.225	9.29818		6
N416	504.272	10.9748		3
N417	593.273	9.62318		1
N418	347.113	5.36629		5
N419	180.066	1.81277	[M-H]-	Double			Amino acid	L-Tyrosine	x	x	Public-Neg-VS15				C9H11NO3	180.066	-0.555352
N420	538.314	9.99288		3
N421	580.325	8.45332		3	x
N422	297.113	7.35079	[M-H]-	Single			Enterolignan	Enterolactone		x	Public-Neg-VS15				C18H18O4	297.113	0
N423	492.272	8.40037		3	x		Phosphoethanolamine					x
N424	499.139	5.28678		Single
N425	313.238	11.2874	[M-H]-	8	x		Fatty acid	Octadecanedioic acid		x	Massbank				C18H34O4	313.238	0
N426	891.524	13.1279		4
N427	845.518	13.1337		Single
N428	701.461	10.6757		Single
N429	701.461	10.829		Single
N430	715.476	11.0014		Single
N431	562.314	9.86101		3
N432	627.278	8.12657		Single
N433	692.487	14.4037		Single
N434	474.262	9.80318		Double
N435	494.288	8.83112		3			Phosphoethanolamine					x
N436	313.238	11.8288		Single
N437	611.283	8.13825		1
N438	341.269	13.7458		17
N439	181	2.01066		Single
N440	491.337	12.744		14	x
N441	887.641	12.5089		14	x
N442	600.52	15.0397		24
N443	891.672	12.7377		Single
N444	159.066	2.33562		19

## Sheet: ESI+
							Feature dereplication
Feature ID	m/z	RT (min)	Adduct	GNPS network number	Found in extracts of cultured Termitomyces	Compound previously identified in the symbiosis	Compound class1	Annotation	Confirmed with standard2	HRMS and MSMS fragmentation3	MSMS library4	Extention of annotations via GNPS networks5	Other7	Further supplementary information	Formula	Theoretical m/z	MassDiff (ppm)	MolDiscovery hit	MolDiscovery compound class	MolDiscovery score
P102	347.256	13.3553		11	x
P103	205.097	2.83876	[M+H]+	Double	x		Amino acids	L-Tryptophan		x	NIST14				C11H12N2O2	205.098	-1.95029
P104	328.14	2.236	[M+H]+	3			Amino acid glycoside	N-Fructosyl phenylalanine		x	Public-Pos-VS15				C15H21NO7	328.14	0.304748	domoilactone_B	Amino acid derivative	52.8196
P105	120.081	2.26575		Double	x
P106	294.155	1.97325		3	x
P107	522.357	10.9792	[M+H]+	8	x		Phosphocholine	1-(9Z-Octadecenoyl)-sn-glycero-3-phosphocholine		x	NIST14				C26H52NO7P	522.356	1.14864	1-oleoyl-3-lysophosphatidylcholine	Phosphocholine	32.7681
P108	325.274	13.3434		Single	x													3-Clerodene-2,15-diol_3α,4α-Epoxide	Diterpenoid	64.4785
P109	188.071	2.83751		Double	x
P110	441.356	13.4545		11
P111	280.14	1.62723		3														altamisic_acid_sodium_salt	Sesquiterpene	32.9083
P112	218.139	2.04819		Double	x
P113	480.309	10.9253	[M+H]+	4	x		Phosphoethanolamine	1-(9Z-Octadecenoyl)-sn-glycero-3-phosphoethanolamine		x	NIST14				C23H46NO7P	480.309	0	LysoPE(18:1(11Z)/0:0)	Phosphoethanolamine	86.6855
P114	229.155	2.72451		5	x		Alkylated Amino acids/peptides					x		Figure S4
P116	671.523	13.3473		Single	x
P117	345.24	12.9885		1	x
P118	367.15	2.73965		3														C2-a-D-mannosylpyranosyl-L-tryptophan	Amino acid glycoside	74.2993
P119	478.293	10.3584		4	x		Phosphoethanolamine					x						LysoPE(0:0/18:2(9Z,12Z))	Phosphoethanolamine	103.575
P120	344.135	1.66612		3														Tyrosine,_8CI,_9CI_O-β-D-Glucopyranoside	Amino acid glycoside	48.9117
P121	302.208	3.93275	[M+H]+	5	x		Alkylated Amino acids/peptides	Isoleucyl-glycyl-isoleucine		x	NIST14			Figure S4	C14H27N3O4	302.208	-0.661796
P122	391.208	2.71694		3
P123	276.145	1.97247		3	x
P124	650.549	15.2351		Double
P125	363.251	12.8076		1
P126	496.34	10.6689	[M+H]+	8			Phosphocholine	1-palmitoyl-lysophosphatidylcholine		x	NIST14/Public-Pos-VS15				C24H50NO7P	496.34	0.201475	PC(0:0/16:0)_2-hexadecanoyl-sn-glycero-3-phosphocholine	Phosphocholine	37.3531
P127	544.338	10.9918		7	x		Phosphocholine					x
P128	522.357	10.9337	[M+H]+	8	x		Phosphocholine	1-(9Z-Octadecenoyl)-sn-glycero-3-phosphocholine		x	NIST14				C26H52NO7P	522.356	1.34008	1-oleoyl-3-lysophosphatidylcholine	Phosphocholine	32.7681
P129	149.024	3.54686		Single
P130	578.512	15.0304		1
P132	307.264	12.5851		Single	x
P133	590.476	15.5701		1
P134	560.502	15.6021		1
P135	625.552	13.316		25														Ornithine-containing_lipid	Alkylated amino acid	66.2687
P136	245.186	3.49914	[M+H]+	5	x		Alkylated Amino acids/peptides	Leucyl-leucine		x	Public-Pos-VS15			Figure S4	C12H24N2O3	245.186	-0.815706
P137	363.251	11.6188		Single	x
P138	588.533	15.9491		Single
P139	364.282	12.8177		1
P140	217.098	3.52215		Single	x
P141	586.518	15.8194		Single
P142	538.52	15.5979		3														Cer(d14:1/20:0)_N-(eicosanoyl)-tetradecasphing-4-enine	Ceramide	34.312
P143	480.309	10.7959	[M+H]+	4	x		Phosphoethanolamine	1-(9Z-Octadecenoyl)-sn-glycero-3-phosphoethanolamine		x	NIST14				C23H46NO7P	480.309	0	LysoPE(18:1(9Z)/0:0)	Phosphoethanolamine	63.7737
P144	729.591	14.847	[M+H]+	6			Phosphocholine	N-Oleoyl-D-erythro-sphingosylphosphorylcholine		x	NIST14				C41H81N2O6P	729.591	0.137063
P145	138.055	4.61841		3	x
P146	395.331	13.9937		12														1,6-Cyclo-1,10-secoergosta-5,7,9,22-tetraen-3-ol,_9CI_1,6-Cyclo-1,10-secoergosta-5,7,9,22-tetraen-3-ol,_9CI	Sterol	117.32
P147	677.509	15.2181		Single
P148	592.528	15.2395		1
P149	232.155	2.60608		Double	x
P150	703.575	14.445		Single
P151	478.293	10.2461		4	x		Phosphoethanolamine					x						LysoPE(0:0/18:2(9Z,12Z))	Phosphoethanolamine	103.575
P152	546.525	15.8197		29
P153	682.573	13.258		Single
P154	548.502	15.8515		1
P155	566.551	15.9496		3														Cer(d16:1/20:0)_N-(eicosanoyl)-hexadecasphing-4-enine	Ceramide	30.9799
P156	428.374	11.3652		Double
P157	340.197	1.9907		5			Alkylated Amino acids/peptides					x		Figure S4
P158	520.34	10.414	[M+H]+	8	x		Phosphocholine	1-Linoleoyl-sn-glycero-3-phosphocholine			Public-Pos-VS15				C26H50NO7P	520.34	0.192182
P160	1106.9	15.595		19
P161	411.326	13.5082		20														Arginine,_INN,_USAN_N-(9Z-Hexadecenoyl)	Alkylated amino acid	81.9322
P162	524.299	10.8791		4														PS(18:1(9Z)/0:0)_1-(9Z-octadecenoyl)-sn-glycero-3-phosphoserine	Phosphoserine	54.2395
P163	319.225	11.6238		Single	x
P164	464.26	3.89106		Double
P165	526.52	15.8508		22
P166	645.543	15.9794		Single
P167	360.213	4.07103		5	x		Alkylated Amino acids/peptides					x		Figure S4
P168	440.277	10.0043		4			Phosphoethanolamine					x						LysoPE(0:0/15:0)	Phosphoethanolamine	48.9797
P169	1115.78	15.5483		19
P170	1061.81	15.3317		Single
P171	611.536	13.1852		25
P172	562.518	16.0141		1
P173	501.304	10.7488		1
P174	302.208	3.96323	[M+H]+	5	x		Alkylated Amino acids/peptides	Isoleucyl-glycyl-isoleucine		x	NIST14			Figure S4	C14H27N3O4	302.208	-0.661796
P175	294.155	1.77296		3	x
P176	302.197	2.67229		Double
P177	379.282	13.1467		1
P178	589.461	15.379		Single
P179	554.551	16.1704		22
P180	540.535	16.0151		22
P181	1074.01	15.8523		Single
P182	345.24	12.9809		1	x
P183	330.301	9.91341		Single														penaresidin_A	Azetidine Alkaloid	42.1159
P184	672.531	15.2264		Single
P185	554.346	9.14621		17														PS(20:0/0:0)_1-eicosanoyl-glycero-3-phosphoserine	Phosphoserine	33.3792
P186	642.362	10.6842		3
P187	661.537	15.9191		Double
P188	1136.87	15.5697		19
P189	474.379	11.198	[M+H]+	10			Lyso DGTS/MGTS	MGTS C16:0		x			x	[3]	C26H51O6N	474.38	0	Monoacylglyceryl-N,N,N-trimethylhomoserin (MGTS)	Lyso MGTS	41.1569
P190	155.154	3.39395		Single
P191	426.358	10.9038	[M+H]+	Double			Fatty acid	Oleoyl L-carnitine		x	NIST14				C25H47NO4	426.358	0.234545
P192	554.479	15.4614		Single														Topostin_B-553	Topostin	46.9352
P193	512.299	9.07961		Single														Cytochalasin_Ppho	Alkaloid, cytochalasan	35.516
P194	568.494	15.576		Single														Topostin_B-567	Topostin	31.5375
P196	1043.7	10.9991		4
P197	548.372	11.2698		8			Phosphocholine					x
P198	544.338	10.8924		7	x		Phosphocholine					x
P199	536.372	11.4359		8			Phosphocholine					x
P200	542.322	10.437		7	x		Phosphocholine					x
P201	524.364	11.5792		8			Phosphocholine					x
P202	784.586	15.2498		6			Phosphocholine					x
P203	786.602	15.6243	[M+H]+	6			Phosphocholine	1-Stearoyl-2-linoleoyl-sn-glycero-3-phosphocholine		x	NIST14				C44H84NO8P	786.601	0.254258
P204	508.34	10.5216		8			Phosphocholine					x
P205	640.346	10.1274		3
P206	520.34	10.3333		8	x		Phosphocholine					x
P207	959.611	10.926		4
P208	656.379	11.0433		Single
P209	284.412	10.81		Single
P211	1043.7	10.9189		4
P212	788.617	16.0663		6			Phosphocholine					x						PC(18:0/18:1(16Z))_1-octadecanoyl-2-(16Z-octadecenoyl)-sn-glycero-3-phosphocholine	Phosphocholine	34.7032
P213	496.34	10.5437	[M+H]+	9			Phosphocholine	1-Palmitoyllysophosphatidyl-choline		x	NIST14				C24H50NO7P	496.34	0.201475	PC(0:0/16:0)_2-hexadecanoyl-sn-glycero-3-phosphocholine	Phosphocholine	30.0553
P214	548.371	11.2345		9			Phosphocholine					x
P215	760.586	15.5136	[M+H]+	6			Phosphocholine	1-Hexadecanoyl-2-(9Z-octadecenoyl)-sn-glycero-3-phosphocholine		x	NIST14				C42H82NO8P	760.586	0.788866
P216	536.372	11.3969		9			Phosphocholine					x
P217	757.622	15.402		6			Phosphocholine					x
P218	744.555	15.5557	[M+H]+	4			Phosphoethanolamine	1-Stearoyl-2-linoleoyl-sn-glycero-3-phosphoethanolamine		x	NIST14				C41H78NO8P	744.554	0.402926	PE(18:1(11Z)/18:1(9Z))	Phosphoethanolamine	68.6574
P219	389.24	4.02908		5			Alkylated Amino acids/peptides					x		Figure S4
P220	742.539	15.22		4			Phosphoethanolamine					x						PE(18:2(9Z,12Z)/18:1(9Z))	Phosphoethanolamine	78.8425
P221	774.602	15.7675		6			Phosphocholine					x
P222	715.576	14.5745		6			Phosphocholine					x
P223	508.34	10.453		9			Phosphocholine					x						PC(17:1(9Z)/0:0)_1-(9Z-heptadecenoyl)-glycero-3-phosphocholine	Phosphocholine	31.2234
P224	772.586	15.388		6			Phosphocholine					x
P225	743.607	15.1156		6			Phosphocholine					x
P226	648.899	7.45118		15
P227	1001.66	10.9571		4
P228	675.509	14.0686		29
P229	810.599	16.0727		7			Phosphocholine					x
P230	542.322	10.3529		7	x		Phosphocholine					x
P231	758.57	15.155	[M+H]+	6			Phosphocholine	1-Hexadecanoyl-2-octadecadienoyl-sn-glycero-3-phosphocholine		x	NIST14				C42H80NO8P	758.57	0.263654
P232	808.584	15.6356		7			Phosphocholine					x
P233	685.917	8.01141		15														Lobocyclamide_C	Peptide	57.4293
P234	806.568	15.2559		7			Phosphocholine					x						PC(20:4(5Z,8Z,11Z,14Z)/18:2(9Z,12Z))	Phosphocholine	30.1989
P235	782.57	14.913	[M+H]+	6			Phosphocholine	1,2-Dilinoleoyl-sn-glycero-3-phosphocholine		x	NIST14				C44H80NO8P	782.57	0.255568
P236	494.325	10.0462		8			Phosphocholine					x
P237	737.913	8.27324		Single														Tridecaptin-Ba	Peptide	43.0807
P238	554.346	9.17295		17														PS(20:0/0:0)_1-eicosanoyl-glycero-3-phosphoserine	Phosphoserine	33.3792
P239	689.52	14.3789		1
P240	659.889	7.45017		Single
P241	892.517	7.82037		Double
P242	717.591	14.7047		Single
P243	639.518	15.3757		1
P244	670.912	7.76596		Single
P245	1572.2	15.6091		Single
P246	466.293	10.5118		4			Phosphoethanolamine					x						PE(17:1(9Z)/0:0)_1-(9Z-heptadecenoyl)-sn-glycero-3-phosphoethanolamine	Phosphoethanolamine	69.7236
P247	607.662	7.82055		Single
P248	714.355	4.72683		Single
P249	750.42	6.99794		15
P250	422.327	10.2784		3														calicogorgin_C	Sphinganine derivatives	54.4641
P251	314.27	11.498	[M+H]+	5			Alkylated Amino acids/peptides	N-dodecanoyl-leucine/isoleucine		x			x	Figure S4	C18H35NO3	314.269	1.59099	Spicigerine_Spicigerine	Piperidine alkaloid	45.7895
P252	374.327	9.64882		3
P253	865.629	10.2761		1
P254	769.628	9.64882		1
P255	388.343	10.1158		3
P256	300.254	11.0991	[M+H]+	5			Alkylated Amino acids/peptides	N-dodecanoyl-L-valine		x			x	Figure S4	C17H33NO3	300.254	0	2-Piperidineundecanoicacid, 5-hydroxy-6-methyl	Piperidine alkaloid	30.222
P257	396.309	9.64882		1
P258	342.301	12.819		5			Alkylated Amino acids/peptides					x		Figure S4				Spectaline_7-Hydroxy	Piperidine alkaloid	48.8183
P259	289.238	9.5771		Double														2,16-Dihydroxyhexadecanoic_acid_2,16-Dihydroxyhexadecanoic_acid	Fatty acid	36.7143
P260	450.358	10.792		3
P261	152.107	2.66963		Single
P262	374.327	9.16778		3
P263	627.531	11.498		Double
P264	444.309	10.2872		1
P265	339.251	11.3444		1
P266	472.34	10.7882		1
P267	396.309	9.16778		1
P268	346.296	8.9361		3														batzellaside_C	C-alkylated piperidine iminosugar	30.5224
P269	542.515	14.8741		Single
P270	345.3	10.5097		Double														10,20-Dihydroxyeicosanoic_acid_10,20-Dihydroxyeicosanoic_acid	Fatty acid	53.1826
P271	824.529	10.0966		Double
P272	410.324	10.1148		1
P273	368.277	8.93691		1
P274	395.314	12.1738		1
P275	350.267	12.494		1
P277	398.267	12.9718		Single
P278	444.276	8.18386		Single
P279	348.256	11.6833	[M+H]+	5			Alkylated Amino acids/peptides	N-dodecanoyl-phenylalanine		x			x	Figure S4	C21H33NO3	348.254	6.60438
P280	797.66	10.1185		Double
P281	336.251	11.498		Single
P282	436.34	11.7153		Single
P283	438.356	10.6808		Single
P284	422.327	9.72663		3														calicogorgin_C	Sphinganine derivatives	55.0257
P285	793.565	13.625		1
P286	357.312	10.7047		18
P287	313.285	9.10739		Double
P288	713.566	8.9361		Single
P289	607.42	12.4528		Single
P290	328.285	12.5004		5			Alkylated Amino acids/peptides					x		Figure S4				Prosopinine_N-Me	Piperidine alkaloid	47.0043
P291	436.39	9.4759		Single
P292	315.264	9.33394		18
P293	488.395	11.4557		10			Lyso DGTS/MGTS					x
P294	414.358	11.7153	[M+H]+	5			Alkylated Amino acids/peptides	L-​Leucine, N-​(2-​hydroxy-​1-​oxooctadecyl)​-		x			x	Figure S4	C24H47NO4	414.358	-0.241337
P295	661.416	12.2045	[M+Na]+	Double			Depsipeptide	Sporidesmolide I	x						C33H58O8N4	661.415	0.604764
P296	593.404	12.156		1
P297	769.628	9.16785		1
P298	444.309	9.7308		Single
P299	412.39	7.48939		Single
P300	817.628	9.708		1
P301	574.556	16.1522		29
P302	521.806	4.678		Single														(-)-tamandarin_B|tamandarin_B	Peptide	32.7888
P303	705.576	12.8185		Single
P304	441.298	14.9295		27
P305	557.18	8.63861		Single
P306	649.513	11.498		Double
P307	837.592	13.584		1
P309	343.296	10.2202		18
P310	477.366	13.106		1
P311	342.301	12.4237		5			Alkylated Amino acids/peptides					x		Figure S4				Spectaline_7-Hydroxy	Piperidine alkaloid	42.0038
P312	488.395	11.3215		10			Lyso DGTS/MGTS					x
P313	301.249	8.80961		18
P314	700.558	13.7057		2
P315	474.379	11.0592	[M+H]+	10			Lyso DGTS/MGTS	MGTS C16:0		x			x	[3]	C26H51O6N	474.38	0	Monoacylglyceryl-N,N,N-trimethylhomoserin (MGTS)	Lyso DGTS/MGTS	32.9918
P317	538.351	8.9072		9			Phosphocholine					x
P318	524.299	10.7887		4														PS(18:1(9Z)/0:0)_1-(9Z-octadecenoyl)-sn-glycero-3-phosphoserine	Phosphoserine	75.6906
P319	605.424	12.0258		1
P320	272.258	8.7103		3														2,6-Bis(2-hydroxypentyl)piperidine_N-Me	Piperidine alkaloid	44.6303
P321	460.364	10.5773		10			Lyso DGTS/MGTS					x
P322	1112.03	15.8403		Single
P323	579.389	11.8436		Single
P324	496.361	11.1964		11
P325	460.364	10.7191		10			Lyso DGTS/MGTS					x
P326	301.249	8.85653		18
P327	669.578	13.2373		25
P328	1154.08	15.9475		Single
P329	881.618	13.5476		1
P330	744.584	13.6637		2														PC(16:0/P-18:1(9Z))_1-hexadecanoyl-2-(1Z,9Z-octadecadienyl)-sn-glycero-3-phosphocholine	Phosphocholine	36.3286
P331	440.277	9.8646		4			Phosphoethanolamine					x						LysoPE(0:0/15:0)	Phosphoethanolamine	49.0974
P332	636.533	14.9669		Double
P334	1238.98	16.1872		Single
P335	379.246	9.46948		Single
P337	468.309	10.69		Single
P338	538.351	8.83733		9			Phosphocholine					x
P339	347.27	9.35656		Double
P341	675.431	12.4701	[M+Na]+	Double			Depsipeptide	Sporidesmolide II	x						C34H60N4O8	675.431	0.148054	Veraguamide_H	Depsipeptide	59.6944
P342	733.545	14.338		1
P343	777.571	14.3013		1
P344	393.21	3.70015		1
P345	349.183	3.41131		11
P346	413.324	12.9506		Double	x
P347	513.413	14.583		1
P348	617.551	12.9428		Single														Phyllanthusone_Phyllanthusone	Ketone	87.375
P349	437.236	3.96823		1
P352	261.11	7.64849		23	x
P353	557.439	14.5276		1
P354	821.598	14.2646		1
P355	305.157	3.08762		1
P356	601.466	14.475		1
P357	494.325	9.95336		9			Phosphocholine					x
P358	481.262	4.21617		1
P360	256.227	5.55596		Single
P361	696.578	14.8634		Single
P362	482.324	10.1219		9			Phosphocholine					x
P363	316.212	3.6672		Double
P364	347.231	6.8052		1
P365	704.56	14.8796		Single
P366	510.377	11.4632		11
P367	639.433	12.2027	[M+H]+	Single			Depsipeptide	Sporidesmolide I	x						C33H58O8N4	639.433	-0.312777	(3S)-3r,12t-diisobutyl-6c,9c,15t,18c-tetraisopropyl-4-methyl-1,10-dioxa-4,7,13,16-tetraaza-cyclooctadecane-2,5,8,11,14,17-hexaone|cyclo-(L-2-hydroxy-3-methyl-butyryl->D-valyl->D-leucyl->L-2-hydroxy-3-methyl-butyryl->L-valyl->N-methyl-L-leucyl)|Sporidesmolid|Sporidesmolide_I|sporidesmolide-I	Depsipeptide	63.867
P368	481.293	13.1535		14	x
P369	673.428	6.90264		Single														Nocardiamide_B_Nocardiamide_B	Cyclic peptide, Actinomycete derived (marine), Wu 2013	47.7429
P370	476.278	9.83252		4			Phosphoethanolamine					x						LysoPE(0:0/18:3(9Z,12Z,15Z))	Phosphoethanolamine	73.8931
P371	750.478	12.8247		Single
P372	576.328	9.14443		7			Phosphocholine					x
P373	737.458	10.3893		Single
P375	723.503	15.2186		Single
P376	457.35	12.9453		Double	x
P377	645.493	14.4307		1
P378	243.088	5.39734	[M+H]+	Single			Riboflavin	Lumichrome	x						C12H10N4O2	243.088	-1.64549
P380	445.584	7.451		Single
P381	667.872	7.45129		Single
P382	663.904	7.61836		15
P383	907.484	7.86405		Single
P384	775.447	12.116		Single
P385	859.607	14.9591		27
P386	892.015	7.82026		Double
P387	681.902	7.76703		Single
P388	714.92	8.31122		15
P389	1296.79	7.45273		24
P390	685.899	7.79761		15
P391	1318.77	7.45226		Single
P392	696.907	8.0117		Double
P393	511.273	3.86782		1
P394	903.006	7.82258		Double
P395	467.247	3.62291		1
P396	555.299	4.08195		1
P397	470.263	8.01443		Single
P398	423.221	3.36025		11
P399	388.244	5.75868		Double														17-phenyl-trinor-PGF2alpha_amide_9S,11R,15S-trihydroxy-17-phenyl-18,19,20-trinor-5Z,13E-prostadienamide	Eicosanoid	35.4161
P400	599.326	4.28205		1
P401	379.194	3.11758		1
P402	330.239	5.74227		Double
P403	704.89	8.00683		Single
P404	748.904	8.26924		Single
P405	696.89	7.79533		Double
P406	914.81	7.87518		Single
P407	1370.83	8.00683		Single
P408	674.894	7.62257		Single
P409	504.927	8.27101		Single
P410	1273.75	9.15823		Single
P411	388.255	3.70983		5			Alkylated Amino acids/peptides					x		Figure S4
P412	455.588	7.61956		Single
P413	643.352	4.46425		1
P414	335.168	2.79829		1
P415	674.894	7.64241		Single
P416	901.48	8.46858		Single
P417	671.445	5.93145		Single
P418	761.411	6.99875		Single
P419	725.91	8.31696		Single
P420	936.12	7.71022		16
P421	581.351	7.22549		1
P422	756.887	8.27101		Single
P423	663.904	7.65714		15
P424	460.26	7.76271		Single
P425	689.885	7.76313		Double
P426	513.266	6.99813		Single
P427	903.507	7.82047		Single
P428	1039.67	10.3539		Single	x
P429	682.877	7.60579		Single
P430	911.492	7.81883		Single
P431	1326.8	7.60579		24
P432	908.807	8.46592		16
P434	225.196	8.4627		Single
P435	551.292	3.94732		Double														Hyperbeanol_A_4-Epimer,_13-hydroperoxide	Polyprenylated spirocyclic acylphloroglucinol derivative	30.8286
P436	653.533	15.5361		Single
P437	959.611	10.8937		4
P438	721.363	4.73077		Single
P439	536.335	9.28464		Single
P440	552.33	8.74063		17	x
P441	560.332	8.89845		7			Phosphocholine					x
P442	510.283	8.68012		Single
P443	552.33	8.70212		17	x
P444	510.283	8.5968		Single														Phomopchalasin_C	Alkaloid, cytochalasan	39.4325
P445	1342.93	16.2096		Single
P446	576.328	9.19212		7			Phosphocholine					x
P447	687.378	4.63693		1
P448	731.404	4.7919		1
P449	533.317	4.08103		26														23-dihydrogenoderic_acid_N|7beta,20,23xi-trihydroxy-3,11,15-trioxolanosta-8-en-26-oic_acid	Steroid	74.073
P450	489.291	3.86091		26														(20S,22R,24S,25R)-14alpha,17alpha,20,22-_tetrahydroxy-1-oxoergosta-2,5-dien-26,28-olide|perulactone_B|perulactone_H	Steroid	67.7675
P451	577.343	4.28255		26														3,11,24-Trihydroxy-25,26,27-trinorcycloart-7-ene-16,23-dione_3-O-β-D-Xylopyranoside	Steroid	85.9363
P452	525.289	4.43207		Single
P453	747.487	13.2455		Single
P454	791.514	13.2252		Single
P455	703.461	13.2658		Single
P456	775.43	4.94387		Single
P457	659.435	13.2849		Single
P458	835.54	13.1979		Single
P459	498.379	10.8809	[M+H]+	10			Lyso DGTS/MGTS	MGTS C18:2		x			x	[3]	C28H51O6N	498.38	-0.401301	Monoacylglyceryl-N,N,N-trimethylhomoserin (MGTS)	Lyso DGTS/MGTS	30.6284
P460	677.366	5.87018		Single
P461	699.378	5.94853		Single
P462	655.353	5.79178		Single
P463	721.392	6.02518		Single
P464	633.34	5.71507		Single
P465	743.405	6.08435		Single
P466	552.33	8.62593		17	x
P467	765.417	6.1452		Single
P468	266.284	10.0687		Single
P469	1129.93	15.4593		Single
P470	843.627	13.5087		Double
P471	739.435	4.61702		Single
P472	1340.82	7.76184		24
P473	1362.8	7.76449		Double
P474	1348.78	7.67168		Double
P475	466.293	10.4411		4			Phosphoethanolamine					x						PE(17:1(9Z)/0:0)_1-(9Z-heptadecenoyl)-sn-glycero-3-phosphoethanolamine	Phosphoethanolamine	69.7236
P476	661.907	8.06938		Single
P477	955.579	10.2944		Single	x
P478	769.393	6.99887		Single
P479	771.442	10.4555		Single
P480	628.346	10.3066		3
P481	494.325	11.4184		4			Phosphoethanolamine					x						PE(19:1(9Z)/0:0)_1-(9Z-nonadecenoyl)-glycero-3-phosphoethanolamine	Phosphoethanolamine	86.3109
P482	936.522	11.5594		1
P483	1146.68	9.9102		Single
P484	1247.72	9.11802		Single
P485	1017.6	5.5946		Single
P486	788.61	13.6227		2														PE(15:0/24:1(15Z))	Phosphoethanolamine	33.3332
P487	441.298	14.9169		27
P488	457.314	7.63062		Single
P489	931.579	10.5524		Single
P490	707.544	12.4431		Single
P491	589.356	7.11911		Single
P492	589.356	7.15425		Single
P493	536.335	8.47009		17	x
P495	1157.96	15.5753		19
P496	704.523	15.2877		4			Phosphoethanolamine					x						PE(17:1(9Z)/16:0)_1-(9Z-heptadecenoyl)-2-hexadecanoyl-glycero-3-phosphoethanolamine	Phosphoethanolamine	62.0443
P497	183.092	4.25397	[M+H]+	Single			β-carboline alkaloid	Harmane	x						C12H10N2	183.092	-2.18469
P498	400.415	11.1724		Single
P499	455.352	12.5177		21														30-hydroxymokupalide	Isoprenoid	91.645
P500	931.68	12.5177		Single
P501	477.334	12.5177		Single
P502	455.352	10.4881		21			Terpene					x						3-Hydroxy-8(26),13-onoceradiene-15,21-dione_3-Hydroxy-8(26),13-onoceradiene-15,21-dione	Terpene	84.1584
P503	397.347	13.6471		12														3-Hydroxy-24-methyl-1,10-seco-cholestatetraen-(5,7,9,22)	Secosterol	105.717
P504	399.363	13.2603		12														6-methylprevitamin_D3_/_6-methylprecholecalciferol_(6E)-(3S)-6-methyl-9,10-seco-5(10),6,8-cholestatrien-3-ol	Secosterol	80.7876
P505	411.326	13.162		20														¶-tocotrienol_methyl_ether	Tocotrienol	91.7299
P506	399.363	12.9664		12														6-methylprevitamin_D3_/_6-methylprecholecalciferol_(6E)-(3S)-6-methyl-9,10-seco-5(10),6,8-cholestatrien-3-ol	Secosterol	107.493
P507	481.293	14.7573		14
P508	481.293	14.9535		14	x
P509	395.331	13.6717		12	x													19(10->6)-abeo-ergosta-5,7,9,22-tetraen-3beta-ol|19-norergosta-5,7,9,22-tetraene-3beta-ol	Sterol	111.086
P510	815.563	13.2373		Single
P511	694.502	14.4728		4			Phosphoethanolamine					x						Acidissiminol_6',7'-Dihydro,_6'R,7'-dihydroxy,_4'-O-octadecanoyl	Monoterpenoid	34.401
P512	708.518	14.722		Single
P513	787.531	12.5547		Single
P514	150.091	2.21772		Double
P515	680.487	14.2141		4			Phosphoethanolamine					x
P516	244.227	7.61277		3														2-(2-Hydroxybutyl)-6-(2-hydroxypentyl)-1-methylpiperidine_N-De-Me	Alkaloid, piperidine	38.5859
P517	801.547	12.9202		Single
P518	437.342	12.5182	[M-H2O]+	21			Terpene	3-Hydroxy-11-ursen-28,13-olide		x	Public-Pos-VS15				C30H46O3	437.342	0	7beta-(1S,5-dimethyl-4-hexenyl)-3'aalpha,5',6',7',8',8'a,9',9'aalpha-octahydro-5,5'beta,8'abeta-trimethylspiro(bicyclo[2.2.2]oct-5-en-2,3'(2'H)-naphtho[2,3-b]furan)-2'-on|7beta-(1S,5-dimethyl-4-hexenyl)-3'aalpha,5',6',7',8',8'a,9',9'aalpha-octahydro-5,5'beta,8'abeta-trimethylspiro<bicyclo<2.2.2>oct-5-en-2,3'(2'H)-naphtho<2,3-b>furan>-2'-on	Terpene	71.7348
P519	883.531	13.3967		1
P520	551.397	12.4382		Single
P521	955.579	10.3151		4	x		Phosphoethanolamine					x
P522	569.48	15.5615		Single
P523	525.451	15.6225		1
P524	481.424	15.68		1
P525	613.503	15.5271		1
P526	392.374	14.106		2
P527	657.53	15.4843		1
P528	541.444	15.1244		1
P529	497.418	15.1755		1
P530	701.556	15.4417		1
P531	585.471	15.0669		1
P532	640.537	14.4343		2
P533	596.511	14.479		2
P534	745.582	15.4034		1
P535	673.525	14.9975		1
P536	629.497	15.02		1
P537	437.398	15.7571		1
P538	684.563	14.381		2
P539	552.484	14.5302		2
P540	453.392	15.2394		1
P541	464.431	14.6474		2
P542	717.55	14.9327		Single
P543	789.609	15.3693		1
P544	843.594	13.7996		Single
P545	486.286	12.9406		Single														Staplabin	Triprenyl phenol	33.0193
P546	501.376	12.9478		1	x
P547	760.607	15.2423		11
P548	1039.67	10.3933		Single	x
P549	498.379	10.8173		10	x		Lyso DGTS/MGTS					x			C28H51O6N	498.38	-0.401301
P550	518.324	9.90558	[M+H]+	8			Phosphocholine	1-linolenoyl-sn-glycero-3-phosphocholine		x	Public-Pos-VS15				C26H48NO7P	518.325	-1.15758
P551	481.293	12.801		14	x
P552	622.42	13.8011		Single
P553	413.342	13.7278		20														Ergosta-5,8,22-triene-3,11-diol_Ergosta-5,8,22-triene-3,11-diol	Sterol	69.6035
P554	242.118	8.43443		23
P555	467.314	11.6082		1
P556	427.321	12.2237		12														Stoloniolide_I_Stoloniolide_I	Sterol	92.5691
P557	467.314	11.9916		Single	x
P558	939.597	13.1316		14	x
P559	843.627	13.1837		Double
P560	939.597	12.8057		14	x
P561	865.624	14.2282		1
P562	911.638	11.6061		Double
P563	728.589	14.3384		2
P564	452.304	13.5518		Single
P565	911.638	11.9933		Double	x
P566	469.329	12.245		Single
P567	508.458	14.5877		2
P568	832.637	13.5882		2														crambescidin_830	pentacyclic guanidines linked by a linear ω-hydroxy fatty acid to a hydroxyspermidine	36.8349
P569	474.318	13.5019		Single
P570	772.615	14.3001		2														PC(18:0/P-18:1(9Z))	Phosphocholine	45.0186
P571	507.426	13.9045		13
P572	1072.26	8.91763		16
P573	1072.26	8.58772		Single
P574	1096.28	9.53864		Single
P575	540.357	13.4076		Single
P576	551.452	13.847		13
P577	419.374	14.0291		13
P578	657.507	15.8193		Single
P579	323.258	10.0632		12														5-Halimene-15,18-diol_18-Carboxylic_acid	Diterpenoid	87.4415
P580	317.175	7.58859		Single														3-(10-Hydroxygeranyl)-p-coumaric_acid_(αE,2'Z)-form	Phenolic acid	41.8122
P581	331.191	8.01241		Single														8,14-Dihydroxy-1(19),6,10,12-xenicatetraen-17,18-olide_8-Ketone	Sesquiterpene	37.8246
P582	1299.84	12.2008		Double
P583	332.331	11.05		Single
P584	877.578	13.8975		Single
P585	804.553	14.9518		7			Phosphocholine					x
P586	659.847	4.32337		Single														A-1437_G; Friulimicin B	Cyclic peptide	31.3616
P587	483.309	13.3654		14
P588	455.323	5.0939		Single
P589	943.628	13.3236		Single
P590	1096.61	9.54138		16
P591	295.144	5.14289		Single
P592	452.884	4.32167		Single
P593	1079.58	8.91632		Double
P594	1084.91	8.91632		Double
P595	420.405	14.7219		2
P596	375.347	14.1078		13
P597	608.547	15.5238		2
P598	652.573	15.4884		2
P599	520.495	15.6224		2
P600	463.4	13.962		13
P601	476.468	15.6799		2
P602	761.576	14.8944		1
P603	492.463	15.1776		2
P604	518.344	13.4363		Single
P605	816.642	14.2615		2														PC(18:0/20:1(5Z))_1-octadecanoyl-2-(5Z-eicosenoyl)-sn-glycero-3-phosphocholine	Phosphocholine	45.3021
P606	595.479	13.8015		13														2-Hydroxy-6-pentadecylbenzoic_acid,_9CI_8',9'Z,11',12'Z-Tetradehydro,_9Z-hexadecenoyl,_Me_ester	Phenolic acid	33.8808
P607	536.489	15.124		2
P608	805.606	14.7905		1
P609	909.649	14.1923		1
P610	696.599	15.4415		2
P611	564.52	15.5767		2
P612	580.516	15.0663		2
P613	432.442	15.7568		2
P614	833.634	15.3349		1
P615	545.403	12.9382		1
P616	740.625	15.4086		2
P617	639.505	13.7465		13														Stigmastan-3-ol_3-[3-[4-(2,3-Dihydroxypropoxyphenyl)propanoyl]]	Sterol	46.8745
P618	712.595	14.9649		2
P619	876.663	13.552		2
P620	849.628	14.8172		1
P621	589.429	12.9185		1
P622	591.446	10.706		1
P623	619.478	11.6661		Single
P624	605.462	11.2044		1
P625	619.478	11.3003		1
P626	633.493	11.7619		1
P627	569.464	10.706		28
P628	647.509	12.1644		1
P629	379.294	9.78087		1
P630	661.524	12.471		Single
P631	597.496	11.6661		28
P632	577.43	10.1868		Single
P633	597.496	11.3003		28
P634	711.442	10.3235		Single
P635	577.43	10.4743		1
P636	1159.9	10.706		Single
P637	863.564	13.7139		Single
P638	1285.93	12.1931		Double
P639	1150.05	15.8228		Single
P640	725.458	10.676		1
P641	735.598	9.78087		1
P642	810.403	7.15799		Single
P643	780.552	15.1599		7			Phosphocholine					x
P644	838.558	13.9228		Single
P645	816.576	13.9775		Single														PS(18:1(9Z)/20:1(11Z))_1-(9Z-octadecenoyl)-2-(11Z-eicosenoyl)-glycero-3-phosphoserine	Phosphoserine	49.0679
P646	756.555	14.7792		6			Phosphocholine					x
P647	822.563	13.9167		7			Phosphocholine					x
P648	820.607	14.683		Double														PS(17:0/21:0)_1-heptadecanoyl-2-heneicosanoyl-glycero-3-phosphoserine	Phosphoserine	36.4686
P649	818.591	14.3448		Double														PS(20:1(11Z)/18:0)_1-(11Z-eicosenoyl)-2-octadecanoyl-glycero-3-phosphoserine	Phosphoserine	37.048
P650	804.612	14.6308		6			Phosphocholine					x
P651	802.597	14.875		9			Phosphocholine					x
P652	574.312	8.70317		Single
P653	897.547	13.7002		Single
P654	675.517	15.6457		Double
P655	598.454	7.24377		Single
P656	365.137	11.5012		1	x
P657	337.105	10.3704		11	x
P658	869.516	13.1813		Single
P659	624.542	15.0253		2
P660	969.671	13.4756		1
P661	668.568	14.9705		2
P662	877.66	15.2963		1
P663	953.676	14.1462		1
P664	1013.7	13.4371		Single
P665	756.621	14.8934		2
P666	784.652	15.3735		2
P667	965.713	15.2275		1
P668	687.38	7.34109		Single
P669	1399.9	10.3477		Single
P670	233.079	5.99915		23	x
P671	915.669	12.251		Single
P672	1103.6	9.53653		Single
P673	1108.92	9.54037		Single
P674	1079.58	8.58862		Double
P675	1084.9	8.58862		Double
P676	1371.24	9.09148		Single
P677	1116.25	9.53651		Single
P678	1086.91	8.92451		Single
P679	700.367	4.65732		Single														Antrimycin_Cv	Peptide	33.4523
P680	1110.93	9.53651		Single
P681	1086.91	8.58293		16
P682	1092.57	8.92234		16
