# Supplementary material for: Species- and Caste-Specific Gut Metabolomes in Fungus-Farming Termites
Source: Metabolites. 2021 Dec 4;11(12):839. doi: 10.3390/metabo11120839 (PMC8707012; doi:10.3390/metabo11120839)
Supplement: Supplementary file 1 [file metabolites-11-00839-s001.zip › Table S3_NormalizedPeakAreas.xlsx]

## Sheet: Normalized peak areas ESI-
Sample ID	Species	Caste	Age	N020	N021	N022	N023	N025	N026	N027	N028	N029	N030	N031	N032	N033	N034	N035	N036	N037	N038	N039	N040	N041	N042	N043	N044	N045	N046	N047	N048	N049	N050	N051	N052	N053	N054	N055	N056	N057	N058	N059	N060	N061	N062	N063	N064	N065	N066
Mn-186-MjSold	M. natalensis	Major soldier	NA	112911	176568	58829.5	0	4.16714e+06	486484	3802.48	0	562.029	60938	0	43327.5	248134	1.97649e+06	106221	0	0	0	278707	32711	0	888729	40749.8	0	0	937155	170.475	0	0	0	0	0	0	0	0	0	121257	0	0	0	0	2.06562e+06	0	30792.8	0	0
Mn-186-MjWO	M. natalensis	Major worker	Old	14613.4	2.06121e+06	1.35376e+06	1.25761e+06	752372	118870	61565.5	8958.48	171427	342987	16520	226597	135669	362167	0	49981.3	424181	82551	17513.3	31328.5	44704.1	33067	58241.1	169036	108518	323032	41023.1	1760.73	35372.1	0	22726.3	21000.5	0	288257	0	67343.9	2238.27	5022.62	91854.6	0	164144	820936	104.547	157871	10517.2	79391.2
Mn-186-MjWY	M. natalensis	Major worker	Young	19784.2	1.64732e+06	1.16026e+06	765061	587997	433635	278111	43304.2	199341	422568	39076.3	136438	107392	345663	39997.1	159544	120867	35161.8	25781.1	18267.4	73326.4	57054.3	38677.6	68529.7	56116.8	99110.4	20775.6	11329.3	13227.8	8995.84	55230.6	78124.8	0	321512	0	53306.6	67413.1	101745	293396	18475.8	938952	488491	11370.1	120989	83350.2	0
Mn-186-MnSold	M. natalensis	Minor soldier	NA	0	12237	0	0	8.34288e+06	1.68954e+06	0	0	35783.7	129433	0	108611	80768.8	3.18245e+06	6482.01	0	0	0	22941.1	127281	0	781402	65629.3	0	0	32635.3	20175.1	0	0	0	0	0	0	0	0	0	124785	0	0	0	0	5.70793e+06	0	32850.5	0	0
Mn-186-MnWY	M. natalensis	Minor worker	Young	854670	1.5131e+06	1.04393e+06	799460	739515	245311	229702	178171	263957	415840	199880	144403	159922	527498	105808	162419	147771	72742.7	68093.1	22333.5	72900.5	165272	36516.8	42771.2	72736.1	52037.3	21848.8	18773.6	23893.6	12211.2	231801	20293.2	40968.7	14651.2	7434.03	0	3864.65	4701.65	14305.5	8651.86	51279.2	311145	12810.8	113384	910.628	0
Mn-187-MjSold	M. natalensis	Major soldier	NA	85196	464274	697144	0	3.00058e+06	553243	1889.53	0	5034.83	56883.1	9825.76	13706.9	97099.5	2.01623e+06	106072	4894.41	0	0	432474	919.501	0	954714	20981.2	103786	0	968066	0	0	0	0	3536.55	0	0	0	0	0	58751	0	0	0	0	1.6199e+06	0	20451.8	0	0
Mn-187-MjWO	M. natalensis	Major worker	Old	727069	1.34577e+06	1.52336e+06	534259	144489	250855	319173	69939.9	384595	147526	58978.6	191771	253350	203129	42717.9	312963	72661.7	151194	48264.1	442945	46515.2	62701.1	43283.3	79141	99954.9	441992	49682.5	24471.8	13329.6	0	36208.1	5113.75	0	366893	0	107180	0	7712.6	386054	70509.2	1.45757e+06	647382	48231.7	85177	310183	0
Mn-187-MjWY	M. natalensis	Major worker	Young	922444	890565	845056	663542	946696	233565	179319	82606.2	346958	105188	104534	207934	588598	493542	16054.7	92271.5	36453.6	116702	16338.5	592476	14624.7	303445	50540	21541.8	83821.8	634603	32837.3	14136.3	13328.9	0	23070.3	0	0	83998.1	0	6466.41	0	5950.66	310657	18749.9	1.31545e+06	1.76788e+06	0	94518.8	244832	0
Mn-187-MnSold	M. natalensis	Minor soldier	NA	619069	91458.3	251542	81590	7.11326e+06	1.68843e+06	26916.4	0	0	26649.8	0	0	178929	2.82742e+06	68929.7	0	0	0	52974.7	402.315	0	596002	53199.9	0	0	467245	0	0	0	0	0	0	0	0	0	0	196018	0	0	0	0	6.33132e+06	0	29796.8	0	0
Mn-187-MnWO	M. natalensis	Minor worker	Old	250894	1.69679e+06	1.25534e+06	474379	1.0585e+06	231324	132518	205804	330178	177598	188434	261759	205699	419351	33553.6	525258	22136.3	33687.6	78626.4	1.97091e+06	110888	166712	34787.2	44458.5	52322.9	133474	42197.9	45468.4	15671.5	17436.1	265362	20660.7	0	147862	17551	13861.4	0	0	186477	13566.8	932081	888198	33349.4	41139.8	42054.5	0
Mn-187-MnWY	M. natalensis	Minor worker	Young	338795	1.22911e+06	962082	485194	1.504e+06	857447	158198	33228	282276	188313	199098	284269	446120	834396	48240.2	187622	25352.9	55827.3	120412	1.09956e+06	27149.4	374534	75387	14230.6	73329.2	33805.6	27201.3	12851.8	6743.39	0	145528	0	0	24335.4	0	1184.54	973.649	0	335383	19872.6	1.50108e+06	2.21652e+06	1275.27	104125	257211	0
Mn-190-MjWO	M. natalensis	Major worker	Old	108210	3.691e+06	1.78208e+06	1.19752e+06	222305	167180	14222.8	0	78035.4	191831	15048.8	185331	382024	403932	0	423347	476277	174599	20989.2	305057	338483	2996.75	33535	209981	157600	788461	36342.6	20234.4	31579	4937.51	44969.2	4030.69	0	1567.96	0	0	887.178	0	495356	0	1.86693e+06	1.16325e+06	22706.9	55456.3	415843	0
Mn-190-MjWY	M. natalensis	Major worker	Young	171131	3.70795e+06	1.96992e+06	795812	1.02791e+06	208431	12300.6	0	3900.02	230915	36298.5	63454.1	196452	658430	0	375028	365345	36092.4	7252.55	213720	317814	50196.8	40149.2	65214.1	98787	467284	12758	10236.5	0	9099.38	132988	5823.82	0	5668.12	4558.79	0	2323.95	0	234053	4360.47	1.34694e+06	1.8338e+06	44941.1	49126.5	183609	0
Mn-190-MnSold	M. natalensis	Minor soldier	NA	23055.6	228387	51662.8	0	8.65533e+06	2.31756e+06	54126.6	0	0	51118.9	0	0	46719.5	4.09391e+06	248905	0	0	0	17983.9	89928.8	0	1.42393e+06	26859.5	0	0	30476.6	0	0	0	0	0	0	0	0	0	0	129699	0	0	0	0	2.11629e+06	0	6705.83	0	0
Mn-190-MnWO	M. natalensis	Minor worker	Old	992888	3.67104e+06	2.11384e+06	846895	1.60439e+06	417032	77701.3	36308.5	106075	258145	82493.5	225578	269735	757660	31468.8	517835	64387.6	16257.2	75903	205612	360007	37063.4	38876.3	137602	62108.6	316583	17050.1	15186.7	1894.55	39467.8	277147	30215.3	0	4039.13	9322.26	0	6813.76	0	340282	12829.3	1.83699e+06	1.12305e+06	71346.9	44710	257190	0
Mn-190-MnWY	M. natalensis	Minor worker	Young	2.09063e+06	2.97314e+06	1.81143e+06	728805	1.33144e+06	391694	172824	22909.1	44843.8	216087	99449.2	78221	89431.3	644565	49593.5	352061	48284.7	0	63658.9	242938	239378	151538	32272.8	95918.3	22353.6	129881	1604.19	13945.2	0	21846.7	266588	2498.23	0	19428.8	14047.4	0	16555.8	0	166734	19987.9	937919	761449	55792.2	56196.3	101556	0
Od-189-MjWO	O. badius	Major worker	Old	2.08196e+06	1.3112e+06	0	241187	1.54321e+06	189732	38902.3	0	0	17449.3	9218.89	0	0	838748	0	423768	0	148777	39199	0	51585	789255	5528.57	1.11079e+06	122511	0	0	858037	0	381463	0	171622	0	0	0	0	0	0	187664	0	84654.6	1.13497e+06	0	0	34222.7	0
Od-189-MnWO	O. badius	Minor worker	Old	3.59866e+06	1.9765e+06	0	124346	2.39951e+06	778206	62205.8	0	0	51983.6	0	6720.5	8546.92	1.09945e+06	0	376547	0	41181.1	2334.9	0	37401.2	967306	0	1.72568e+06	64380.5	0	0	738331	0	238391	10547.7	180633	0	0	0	0	27840.2	0	1949.43	0	3782.9	320514	0	0	0	0
Od-189-MnWY	O. badius	Minor worker	Young	3.00614e+06	2.08018e+06	0	174129	4.41642e+06	1.0266e+06	153368	0	110796	249608	0	57359.4	15000.6	1.94587e+06	0	415547	0	2745.11	7504.8	0	47499.7	1.47051e+06	909.943	962921	21863	0	1946.06	424859	0	285137	0	171042	0	0	0	0	36552.2	0	0	0	0	766427	0	8137.64	0	0
Od-189-Sold	O. badius	Soldier	NA	82104.3	0	0	0	4.79557e+06	1.25739e+06	0	0	0	89089.2	0	0	0	723477	0	0	0	0	0	0	0	1.52532e+06	0	0	0	0	0	84263.3	0	0	52149.2	0	0	0	0	0	0	0	0	0	0	2.23107e+06	0	0	0	0
Od-191-MjWO	Odontotermes sp	Major worker	Old	4.12317e+06	744699	0	197418	562902	489362	115758	0	0	142904	2537.41	0	0	512115	0	38258.4	0	370671	37558.8	10336.8	0	330594	20990.3	1.19287e+06	258027	0	0	756678	0	437380	0	739454	0	23770.6	0	0	4242.84	0	152248	0	437881	444172	0	89950	64427.2	0
Od-191-MjWY	Odontotermes sp	Major worker	Young	2.92132e+06	703939	0	95185.7	3.66976e+06	753794	321235	0	21433.5	190001	0	23757.9	0	2.46981e+06	29803	45441.6	0	0	40771.1	10829.1	0	2.36379e+06	17900	375043	26719.7	0	0	465387	0	467765	0	600863	0	0	0	0	115776	0	0	0	0	3.27887e+06	0	44030.9	0	0
Od-191-MnWO	Odontotermes sp	Minor worker	Old	4.39308e+06	1.69286e+06	0	63113.4	2.95903e+06	814711	109994	0	0	221611	0	0	5059.39	1.62908e+06	0	232168	0	119258	6197.04	73.5853	18728.3	1.28501e+06	15587	684524	138903	0	0	578178	0	698415	0	806004	0	0	0	0	94821.4	0	0	0	0	648557	0	79925.5	0	0
Od-191-MnWY	Odontotermes sp	Minor worker	Young	2.61766e+06	1.03389e+06	0	0	5.94166e+06	1.41593e+06	487965	0	90364.3	438593	0	24732.4	0	3.21129e+06	1433.78	56021.9	0	0	0	0	0	2.79002e+06	0	73018.1	0	0	0	59957.4	0	408066	0	442480	0	0	0	0	213146	0	15352.7	0	0	5.76308e+06	0	137230	0	0
Od-191-Sold	Odontotermes sp	Soldier	NA	61555.2	0	0	0	1.38515e+06	1.02817e+06	0	0	0	74454.7	0	0	0	251659	0	0	0	0	0	0	0	399365	0	0	0	0	0	0	0	0	0	0	0	0	0	0	0	0	0	0	0	460597	0	0	0	0
Od-192-MjWO	Odontotermes sp	Major worker	Old	1.5602e+06	1.03751e+06	24545.4	246177	1.75686e+06	307453	123670	0	0	163582	17954.9	2632.68	0	1.10033e+06	0	438999	0	471436	7166.89	14114.4	20641.8	851573	2994.16	864207	240762	0	0	641611	0	91726.8	3564.19	696970	0	0	0	0	0	0	325473	0	455584	1.38702e+06	0	119855	96944.3	0
Od-194-MjWO	Odontotermes sp	Major worker	Old	2.0444e+06	1.10402e+06	0	60554	2.39231e+06	355909	171929	0	199576	117825	5385.48	164606	66937	1.60594e+06	26206.2	206571	0	283101	1304.05	0	32507.7	1.29096e+06	31551	687754	174997	17041.8	8878.1	353697	0	194674	567.418	548890	0	137.954	0	0	42737.9	0	240981	0	2.31479e+06	2.19592e+06	0	2686.65	673325	0
Od-194-MjWY	Odontotermes sp	Major worker	Young	1.98127e+06	1.34952e+06	39922.7	0	5.4923e+06	617681	273545	0	403908	6565.73	0	381915	310023	2.42844e+06	275754	176429	0	19004.5	0	22361.7	23249.5	2.88171e+06	0	74395.6	61685.4	9135.89	10757.6	266029	0	263727	0	913877	0	0	0	0	71488.6	0	191102	0	156677	2.74776e+06	0	2176.92	6952.02	0
Od-194-MnWO	Odontotermes sp	Minor worker	Old	6.16945e+06	2.64468e+06	14511.2	1061.56	9.1088e+06	997360	103736	0	124191	491257	0	240492	5591.61	3.45927e+06	0	351924	0	379910	0	0	16615.2	2.35928e+06	0	1.77733e+06	354373	0	0	564369	0	112136	0	1.68254e+06	3646.66	0	0	0	38124.2	0	332433	53999.1	2.86713e+06	5.99027e+06	0	63628.4	698761	0
Od-194-MnWY	Odontotermes sp	Minor worker	Young	1.51986e+06	1.022e+06	0	0	6.36877e+06	696782	134101	0	0	34200.1	0	19956.6	24813.6	1.85294e+06	25232.4	22222	0	0	0	0	0	1.63559e+06	0	15442.8	25902.5	0	0	9104.75	0	67953.2	0	744690	0	0	0	0	66785.9	0	6592.48	0	10169	4.62434e+06	0	0	0	0
Od-194-Sold	Odontotermes sp	Soldier	NA	337990	0	0	0	828443	666146	0	0	0	67116.5	0	0	0	62545.1	0	0	0	0	0	0	0	191502	0	0	0	0	0	0	0	0	284133	0	0	0	0	0	0	0	0	0	0	647064	0	0	0	0
[truncated: 372 more columns]

## Sheet: Normalized peak areas ESI+
Sample ID	Species	Caste	Age	P102	P103	P104	P105	P106	P107	P108	P109	P110	P111	P112	P113	P114	P116	P117	P118	P119	P120	P121	P122	P123	P124	P125	P126	P127	P128	P129	P130	P132	P133	P134	P135	P136	P137	P138	P139	P140	P141	P142	P143	P144	P145	P146	P147	P148	P149
Mn-186-MjSold	M. natalensis	Major soldier	NA	92910	3.41414e+06	834585	651418	1.47463e+06	2.87756e+07	0	1.09204e+06	897097	803876	4.90251e+06	5.14216e+06	372582	0	48.027	449053	2.57603e+06	211600	254166	58149.4	190359	797396	0	1.79203e+06	3.07354e+06	1.81536e+07	481.082	0	0	0	0	183523	237365	0	0	0	48796.7	0	0	2.45549e+06	3.3076e+06	0	21498.5	0	0	1.23136e+06
Mn-186-MjWO	M. natalensis	Major worker	Old	2.40349e+06	1.28281e+06	2.62246e+06	1.43589e+06	3.9239e+06	7.76079e+06	326094	286570	1.71304e+06	1.68462e+06	573356	1.90788e+06	1.01379e+06	38798.1	641004	101071	737262	581074	110851	576622	469551	1.93889e+06	26918.7	706896	840333	5.80267e+06	173478	35564.3	455435	284499	0	323113	30339.5	123639	27192.2	0	4035.78	8680.9	5627.12	422674	470477	7906.47	449405	65896.6	0	49202.1
Mn-186-MjWY	M. natalensis	Major worker	Young	5.57323e+06	2.57851e+06	1.98176e+06	2.08897e+06	2.27108e+06	6.88697e+06	1.3105e+06	814104	2.38481e+06	841984	327254	1.7905e+06	1.49046e+06	421310	1.50353e+06	161107	740582	488020	118790	411235	222274	2.01114e+06	327444	596188	777688	3.98802e+06	154468	14704.7	967417	233797	0	491548	55166.3	583021	35530.3	0	17974.1	13091.8	5308.2	731309	442322	484.118	534232	83032.3	0	72051.4
Mn-186-MnSold	M. natalensis	Minor soldier	NA	2737.08	3.12944e+06	2.18945e+06	945189	3.31939e+06	4.34008e+07	0	656880	2.85362e+06	2.50079e+06	1.99053e+06	9.036e+06	1171.75	0	0	335464	3.16213e+06	975820	100161	0	392658	293395	0	2.4796e+06	6.24991e+06	3.28791e+07	0	0	0	29498.4	0	19324.9	0	0	0	0	0	0	0	1.94865e+06	912087	0	0	0	0	192646
Mn-186-MnWY	M. natalensis	Minor worker	Young	5.19774e+06	2.95003e+06	2.33949e+06	1.68043e+06	3.02126e+06	8.36126e+06	1.2514e+06	1.03279e+06	2.32528e+06	855979	672392	2.22887e+06	1.39515e+06	435450	1.20775e+06	509467	1.12358e+06	485842	210762	758276	243413	1.18265e+06	86778.3	1.20456e+06	796729	4.82722e+06	158144	153930	604240	185772	109217	739291	93825.3	159202	255294	1.65249e+06	63111.3	158373	113101	768772	549051	26437.9	164467	95359.4	7951.36	19215.7
Mn-187-MjSold	M. natalensis	Major soldier	NA	544027	3.5553e+06	1.08847e+06	538348	1.28266e+06	1.98794e+07	8186.18	1.17801e+06	407947	644400	6.03134e+06	6.93699e+06	71427	0	132507	956187	3.0189e+06	231145	1.58836e+06	47795.1	192178	1.63536e+06	0	1.86584e+06	2.21195e+06	2.06837e+07	11644.9	0	1474.41	9698.17	0	161152	599898	0	0	0	312398	11249.1	0	7.7351e+06	3.4363e+06	0	27905.9	15656.8	0	2.16258e+06
Mn-187-MjWO	M. natalensis	Major worker	Old	3.06598e+06	2.24605e+06	2.41065e+06	1.9734e+06	2.06622e+06	3.47829e+06	636742	716931	1.19094e+06	854689	773406	1.14668e+06	1.33275e+06	118075	906472	306172	639217	434453	153901	670082	213639	2.15757e+06	235808	284354	355223	2.57254e+06	81855.7	9769.77	1.1073e+06	218785	0	294178	18327.3	278364	7884.03	0	4555.46	7416.38	3187.03	274547	551585	7995.03	252143	22307.5	0	81163.6
Mn-187-MjWY	M. natalensis	Major worker	Young	3.13031e+06	1.95767e+06	2.74633e+06	1.4476e+06	1.9039e+06	8.90477e+06	773843	552161	1.68086e+06	887540	676077	2.12982e+06	1.16257e+06	114812	836095	402922	1.55032e+06	1.11178e+06	236829	985679	372946	2.04345e+06	2783.57	757344	927489	5.42898e+06	50774.2	21225.6	1.47521e+06	175752	592.929	236800	41716.3	507289	1812.49	0	81155.5	7325.87	8859.05	471259	939185	8054.78	249473	2180.68	0	143565
Mn-187-MnSold	M. natalensis	Minor soldier	NA	250134	3.96581e+06	259543	1.16879e+06	729906	3.69163e+07	0	1.07165e+06	819240	391281	3.49555e+06	8.34901e+06	527642	0	9327.17	34557.6	2.49345e+06	7543.34	433969	0	20160.2	816407	0	1.97125e+06	5.02473e+06	2.79052e+07	0	0	0	0	0	0	89468.4	0	0	0	675489	0	0	1.92685e+06	1.29428e+06	0	0	7021.99	0	526575
Mn-187-MnWO	M. natalensis	Minor worker	Old	5.42444e+06	2.74e+06	2.68733e+06	1.43722e+06	4.71947e+06	8.77888e+06	1.59428e+06	895763	1.56399e+06	830083	806069	1.8568e+06	769149	597136	3.25282e+06	487759	1.03686e+06	523204	127777	604636	478988	2.25569e+06	339338	1.10813e+06	1.02656e+06	6.41259e+06	193955	32644.8	1.97798e+06	185624	0	682066	97203.7	741767	2068.26	0	98971	11440.9	0	459169	709534	0	228864	58135.3	0	45476.9
Mn-187-MnWY	M. natalensis	Minor worker	Young	6.39759e+06	2.39028e+06	2.24099e+06	1.42628e+06	4.65306e+06	1.18501e+07	1.69712e+06	786221	2.65538e+06	918871	730246	2.8815e+06	732919	590475	1.97814e+06	403923	1.675e+06	286594	187939	341046	431286	2.51542e+06	63380.4	2.04588e+06	1.35641e+06	7.08404e+06	72436.4	31278.7	1.58998e+06	186599	0	278736	48743.3	125259	2405.69	0	13137.9	6721.44	701.216	510159	1.05383e+06	2184.56	227120	37050.6	0	18231.3
Mn-190-MjWO	M. natalensis	Major worker	Old	4.46026e+06	526037	1.8927e+06	824912	2.79888e+06	8.13126e+06	1.07286e+06	88165	2.09921e+06	1.5381e+06	631987	1.93961e+06	688902	243519	2.00853e+06	34768.1	556193	276373	72752.9	586391	575209	2.32173e+06	303351	696274	693683	5.04262e+06	635184	100457	2.01569e+06	635759	0	257889	11570.1	1.12562e+06	2905.3	0	2572.89	468.705	2411.2	900509	531126	29666.7	591631	70585.4	0	160572
Mn-190-MjWY	M. natalensis	Major worker	Young	3.64063e+06	776968	1.04575e+06	903486	1.8175e+06	1.2761e+07	647842	146351	2.54284e+06	1.05336e+06	674371	2.89746e+06	568619	107326	1.16294e+06	11485.2	1.12571e+06	63744	38019.2	115574	287510	2.19957e+06	126025	1.26079e+06	816192	7.02529e+06	653448	100486	898174	634685	0	375808	17506.7	179284	6103.93	0	0	54.4513	0	1.20217e+06	736213	22415.7	530507	135183	0	164600
Mn-190-MnSold	M. natalensis	Minor soldier	NA	0	7.26659e+06	749812	1.74382e+06	1.74049e+06	3.72262e+07	0	2.30621e+06	917918	1.06182e+06	2.74264e+06	8.2662e+06	108480	0	0	286870	3.11996e+06	66073.5	130454	0	61131.7	314301	0	1.17449e+06	4.3593e+06	2.14651e+07	0	0	0	0	0	0	0	0	0	0	19125.3	0	0	2.71868e+06	358610	0	6016.79	0	0	1.03228e+06
Mn-190-MnWO	M. natalensis	Minor worker	Old	6.12155e+06	2.98058e+06	1.97238e+06	1.30753e+06	3.99524e+06	1.42293e+07	1.3671e+06	922877	1.77198e+06	858514	537199	2.97174e+06	1.00194e+06	417997	2.64716e+06	383671	939637	199358	115573	483855	518481	1.42614e+06	74906	2.16881e+06	1.72453e+06	8.82964e+06	681675	130666	1.00617e+06	435995	0	404266	25382.5	240844	29829.2	0	68719.4	22720.4	0	892809	870895	23070.3	339872	182511	0	12532.8
Mn-190-MnWY	M. natalensis	Minor worker	Young	3.19569e+06	3.04117e+06	1.2325e+06	1.65471e+06	1.39331e+06	1.03833e+07	608378	974740	1.39147e+06	478572	411498	2.4676e+06	1.38286e+06	139022	1.29253e+06	206119	997303	47185.9	121847	165867	181308	684916	148723	1.25026e+06	1.21218e+06	6.01114e+06	495759	54613	583246	286987	7870.03	361248	40246.4	84716.3	144459	0	346425	106355	7830.81	786512	429818	96757.9	160480	150599	0	55887.6
Od-189-MjWO	O. badius	Major worker	Old	1.35566e+06	934997	512564	1.10354e+06	672928	5.53469e+06	190798	236246	2830.72	390362	208107	1.9574e+06	502939	8731.05	278403	1609.52	1.77471e+06	3150.33	23472.1	954.218	47597.6	916369	3787.77	379653	903625	9.65102e+06	142277	5646.71	425516	6906.64	60064.5	7901.29	22325.5	77158.2	160287	0	2355.7	176127	55942.2	3.25602e+06	851846	613494	422478	85238.2	3167.36	22802.2
Od-189-MnWO	O. badius	Minor worker	Old	659062	633388	683158	1.81298e+06	893403	9.80782e+06	12231.6	100142	0	526427	715038	3.4719e+06	225387	0	68631.7	0	3.11934e+06	45641.5	0	0	46114.4	507994	0	278541	1.8374e+06	1.64333e+07	211692	0	63146.7	12371.6	2036.7	5171.78	322.032	6686.93	148829	0	77785.8	156032	1261.92	5.9528e+06	441610	478686	546533	57844.4	0	24899.9
Od-189-MnWY	O. badius	Minor worker	Young	132558	1.74073e+06	1.76267e+06	2.26916e+06	1.62447e+06	1.29339e+07	0	395317	0	996348	363798	4.74317e+06	418442	0	5369.71	36205.5	3.95481e+06	457209	0	25508.2	191574	488594	0	544220	2.56315e+06	1.91765e+07	246861	0	0	0	0	0	0	0	153575	0	5260.61	200095	0	7.22945e+06	678117	352199	516208	76728.7	0	19395.9
Od-189-Sold	O. badius	Soldier	NA	331366	383541	0	649990	4700.15	1.27865e+07	0	761.068	0	0	2.09011e+06	1.88065e+06	91807.6	0	0	0	2.76079e+06	0	0	0	0	23959.9	0	32566.8	1.18858e+06	1.62862e+07	0	844227	0	0	0	953213	0	0	0	0	0	40803.7	0	1.19349e+06	0	81331.3	1.80221e+06	0	0	31261.1
Od-191-MjWO	Odontotermes sp	Major worker	Old	1.16555e+06	908637	301179	1.79402e+06	484934	3.68339e+06	27028.8	194107	1295.28	243642	42669	1.22563e+06	990826	0	203187	0	1.00395e+06	10144.6	12281	290.574	19534.5	965679	20470.8	103359	336165	4.58948e+06	29017	16805.1	254427	1748.67	0	2055.77	33903.8	49634.7	1687.09	0	7784.24	1530.84	0	1.8155e+06	224451	675735	788246	53211.2	0	3387.29
Od-191-MjWY	Odontotermes sp	Major worker	Young	69600	2.23802e+06	414806	2.14147e+06	624891	1.47092e+07	0	700119	0	245526	58069.4	4.03976e+06	618956	0	0	0	5.58789e+06	259.686	489.381	0	18538.8	309503	0	905405	1.51214e+06	8.00818e+06	15211	0	0	0	0	0	1783.91	0	2774.52	0	4114.95	4447.04	0	2.05855e+06	474640	949491	504190	7242.94	0	0
Od-191-MnWO	Odontotermes sp	Minor worker	Old	99371	855695	195472	1.66882e+06	406635	8.06442e+06	0	160365	0	178077	341929	3.04914e+06	515700	0	0	0	2.28539e+06	38672.3	1803.3	0	4169.26	178170	0	189055	1.00143e+06	1.28108e+07	125419	0	0	0	0	0	12857.1	0	0	0	0	539.823	0	3.46699e+06	35802.9	620904	488912	23422.8	0	13904.6
Od-191-MnWY	Odontotermes sp	Minor worker	Young	57805.3	2.58937e+06	1.70416e+06	3.57115e+06	1.4661e+06	2.13503e+07	0	733653	0	886154	245891	5.41366e+06	428397	0	0	10044.4	4.36395e+06	271650	0	0	104521	96750.2	0	1.43219e+06	2.40336e+06	1.23438e+07	28208.5	0	0	0	0	0	0	0	0	0	11494	0	0	1.99354e+06	238270	671443	424605	21693.7	0	7505.07
Od-191-Sold	Odontotermes sp	Soldier	NA	224734	118172	1439.9	393037	173223	4.16835e+06	0	0	0	283522	708596	727453	4008.45	0	0	0	872666	5027.37	0	0	832.982	67674.4	0	30047.8	317044	3.82008e+06	0	139528	0	5655.63	0	283939	0	0	0	0	0	0	0	572334	0	400162	449360	0	0	0
Od-192-MjWO	Odontotermes sp	Major worker	Old	782848	617265	458546	1.47576e+06	652451	8.64043e+06	22052.3	138299	18438	454890	459983	2.09569e+06	308573	0	88303.6	0	1.80366e+06	14624.6	8201.02	0	43615.9	513408	0	400430	727896	4.71945e+06	58399.2	64561.6	49385.1	0	196095	47923.6	2398.41	0	284818	0	445.7	247649	214880	1.06359e+06	707215	458800	603517	110236	119634	98439.3
Od-194-MjWO	Odontotermes sp	Major worker	Old	2.23705e+06	2.3713e+06	2.01581e+06	1.42657e+06	3.17585e+06	1.50788e+07	190545	847674	0	762032	292939	3.50391e+06	573038	5199.93	850779	403415	3.65504e+06	407641	11781.8	292252	423155	1.17989e+06	316030	1.86391e+06	2.46346e+06	9.05672e+06	84821.9	0	774672	2467.51	8415.18	51071	9658.4	138513	122262	0	169166	108549	8738.99	1.94589e+06	680687	396262	412731	66037.7	0	6114.05
Od-194-MjWY	Odontotermes sp	Major worker	Young	1.00734e+06	6.16271e+06	3.55893e+06	2.08469e+06	6.25961e+06	2.17783e+07	26836.9	2.36076e+06	0	1.41749e+06	245812	4.23761e+06	177667	0	974398	1.50247e+06	5.57048e+06	537944	907.053	119416	756675	45341.5	19876.7	2.5172e+06	3.61478e+06	1.57867e+07	89905.7	0	70883.2	0	0	0	458.461	11731.4	8784.13	0	895605	7913	0	1.84595e+06	909715	211776	145220	3938.2	0	0
Od-194-MnWO	Odontotermes sp	Minor worker	Old	492820	1.09322e+06	3.07115e+06	2.13547e+06	4.82659e+06	3.56111e+07	3700.68	197095	0	2.32079e+06	766689	7.34623e+06	62778.2	0	58797.8	11521	5.0254e+06	993755	0	0	858036	757197	0	3.82831e+06	5.88771e+06	2.07298e+07	172972	0	6284.29	0	7368.2	16967.6	0	3663.74	241854	0	820.072	148064	1030.04	2.62693e+06	461966	2.06635e+06	529098	43733.4	0	3561.09
Od-194-MnWY	Odontotermes sp	Minor worker	Young	0	3.23023e+06	1.4202e+06	2.09575e+06	2.25296e+06	1.71573e+07	0	855811	0	752977	317821	3.61928e+06	36898.6	0	0	75592.9	2.9524e+06	912993	0	0	221689	0	0	1.52661e+06	2.61076e+06	1.03868e+07	35776.8	0	0	0	0	0	0	0	0	0	173468	0	0	556953	20348.8	459668	0	0	0	0
Od-194-Sold	Odontotermes sp	Soldier	NA	503575	292255	0	461953	17851.9	2.83466e+06	0	6137.07	0	7352.81	925468	461441	53904.1	0	0	0	608287	0	0	0	0	168985	0	44886.2	261008	4.55339e+06	0	642406	0	1680.34	0	691091	0	0	0	0	0	0	0	392713	0	0	602661	40694.3	0	13513.9
[truncated: 517 more columns]
