# Supplementary material for: Species- and Caste-Specific Gut Metabolomes in Fungus-Farming Termites
Source: Metabolites. 2021 Dec 4;11(12):839. doi: 10.3390/metabo11120839 (PMC8707012; doi:10.3390/metabo11120839)
Supplement: Supplementary file 1 [file metabolites-11-00839-s001.zip › Table S4_SignificantFeatures.xlsx]

## Sheet: A. Overview ESI-
							From Table S2.
	Species-related differences		Odontotermes sp. Caste differences		M. natalensis Caste differences		m/z	RT (min)	Adduct	GNPS network number	Found in extracts of cultured Termitomyces	Compound previously identified in the symbiosis	Compound class1	Annotation	Confirmed with standard2	HRMS and MSMS fragmentation3	MSMS library4	Extention of annotations via GNPS networks5	Other7	Further supplementary information	Formula	Theoretical m/z	MassDiff (ppm)
Feature ID	One-way ANOVA	PLS-DA top 25 VIP	One-way ANOVA	PLS-DA top 15 VIP	One-way ANOVA	PLS-DA top 15 VIP
N020	x		x				137.024	3.69894	[M-H]-	2			Phenolic acid	3-hydroxybenzoic acid		x	Public-Neg-VS15				C7H6O3	137.024	1.4596
N021			x		x		165.019	3.48809		2
N022	x	x			x		165.019	3.77831		2
N023					x	x	199.037	1.60108		15
N025					x	x	566.346	10.9736		3
N026					x		133.014	1.64736	[M-H]-	2	x		Dicarboxylic acid	Malic acid		x	Public-Neg-VS15				C4H6O5	133.014	0.751802
N027			x		x		164.071	2.24743	[M-H]-	Double	x		Amino acid	L-Phenylalanine		x	Public-Neg-VS15				C9H11NO2	164.071	0.609491
N028	x				x		206.082	4.63325	[M-H]-	Single	x		Amino acid	N-acetylphenylalanine		x	Public-Neg-VS15				C11H13NO3	206.082	0
N029					x		326.124	2.23179		5
N030					x		383.189	13.8427		1	x
N031	x				x		137.024	3.25681	[M-H]-	2		x (mushroom)	Phenolic acid	4-hydroxybenzoic acid		x	Public-Neg-VS15				C7H6O3	137.024	1.4596
N032					x		292.139	1.97834	[M-H]-	5			Fructose amino acid	N-Fructosyl isoleucine		x	Public-Neg-VS15				C12H23NO7	292.14	-1.02691
N033	x	x					253.092	1.94903		7
N034			x		x	x	478.293	10.9041	[M-H]-	3	x		Phosphoethanolamine	1-(9Z-Octadecenoyl)-sn-glycero-3-phosphoethanolamine		x	NIST14				C23H46NO7P	478.293	-0.209077
N035	x						203.082	2.79899	[M-H]-	Single	x		Amino acid	L-Trypthophan	x	x	Public-Neg-VS15/NIST14				C11H12N2O2	203.082	1.47724
N036			x		x		221.009	3.10106		2
N037	x				x	x	329.102	5.23575		2
N038					x	x	272.958	1.37161		2	x
N039	x	x					256.059	1.58097		Single	x
N040	x	x	x				161.045	1.98287		Double	x
N041					x		121.029	3.48752	[M-H]-	2			Aromatic carboxylic acid	Benzoic acid		x	MassBank				C7H6O2	121.029	0.826248
N042	x				x		476.278	10.3484	[M-H]-	3	x		Phosphoethanolamine	1-Linoleoyl-sn-glycero-3-phosphoethanolamine		x	Public-Neg-VS15				C23H44NO7P	476.278	-0.419923
N043	x	x					267.073	1.94691	[M-H]-	Single			Purine nucleoside	Inosine		x	Public-Neg-VS15				C10H12N4O5	267.073	-0.748859
N044			x		x		137.024	5.3763	[M-H]-	2		x (mushroom)	Phenolic acid	2-hydroxybenzoic acid		x	Public-Neg-VS15				C7H6O3	137.024	1.4596
N045					x	x	158.978	1.36566		2	x
N046	x	x					279.014	3.81178		2
N047	x				x		278.124	1.61887		5
N048	x				x		187.097	5.04171	[M-H]-	10	x	x (Fungus comb)	Dicarboxylic acid	Azelaic acid		x	Public-Neg-VS15				C9H16O4	187.097	0.534482
N049	x				x		478.169	1.61887		20
N050	x	x	x		x		203.056	2.4881		13
N051	x				x		327.29	13.7364		4			Fatty acid					x
N052	x	x	x				145.05	3.18288	[M-H]-	2			Dicarboxylic acid	2-Methylglutaric acid		x	Public-Neg-VS15				C6H10O4	145.05	0.689417
N053							186.113	3.91493		10			Dicarboxylic acid					x
N054	x				x		287.088	2.12188		4	x
N055					x		196.025	2.01318		2
N056							241.082	2.12044	[M-H]-	Single	x		Amino acid	Thymidine		x	Public-Neg-VS15				C10H14N2O5	241.082	-1.65918
N057			x		x		217.03	1.55178		Single
N058							301.165	4.53303		Single
N059					x	x	297.243	11.1018	[M-H]-	3			Fatty acid	9,10-Epoxystearic acid		x	Public-Neg-VS15				C18H34O3	297.243	-0.336425
N060					x		128.035	1.94514		5
N061					x		313.238	11.2972	[M-H]-	8	x		Fatty acid	Octadecanedioic acid		x	Massbank				C18H34O4	313.238	0
N062					x		595.288	10.2101		1	x
N063	x				x		331.045	3.79639		Single
N064	x				x		381.173	13.3764		1
N065					x		295.227	11.3825		8	x
N066							227.055	2.54155		Double
N067					x		327.084	2.01197		Single
N068					x	x	566.346	10.8504		3	x
N069					x	x	640.346	10.6624		Single
N070	x	x			x	x	564.33	10.4155		3	x
N071			x		x		478.293	10.8141	[M-H]-	3	x		Phosphoethanolamine	1-(9Z-Octadecenoyl)-sn-glycero-3-phosphoethanolamine		x	NIST14				C23H46NO7P	478.293	-0.209077
N072					x		678.387	10.9935		4
N073					x		165.032	2.42052		15
N074	x				x		476.278	10.2737		3	x		Phosphoethanolamine					x
N075	x				x		595.288	10.0599		1
N076					x		327.084	1.99599		15
N077					x		592.361	11.2462		3
N078					x		249.006	1.96099		Single
N079							374.327	10.6817		7
N080							337.113	2.53849		7
N081							125.001	1.6154		15
N082							327.084	2.88365		1
N083					x	x	640.346	10.6354		3
N084							473.282	12.607		1
N086	x						131.071	3.9885	[M-H]-	4	x		Fatty acid	2-Hydroxy-4-methylpentanoic acid		x	Public-Neg-VS15				C6H12O3	131.071	2.28884
N087			x				469.256	10.1847		6
N088							455.241	9.73594		6
N089					x		580.361	11.4117		3
N090							625.517	11.4395		1			Alkylated amino acid					x		Figure S5
N091							312.255	11.4459	[M-H]-	1			Alkylated amino acid	N-dodecanoyl-leucine/isoleucine		x			x	Figure S5	C18H35NO3	312.254	1.92151
N092							466.317	10.257		4
N093					x		287.222	9.54317		25
N094							418.316	9.63516		4
N095							368.317	13.123		1			Alkylated amino acid					x		Figure S5
N096	x	x			x		351.22	10.4717		1
N097							298.239	11.0456	[M-H]-	1			Alkylated amino acid	N-dodecanoyl-valine		x			x	Figure S5	C17H33NO3	298.238	2.68242
N098							392.316	12.911		1			Alkylated amino acid					x		Figure S5
N099							354.301	12.8501		1			Alkylated amino acid					x		Figure S5
N100							575.452	9.53433		25
N101							432.332	10.1003		4
N102							394.332	13.3695		1			Alkylated amino acid					x		Figure S5
N103							343.285	10.467		1
N104	x	x			x		586.504	14.8007		24
N105							346.238	11.6281	[M-H]-	1			Alkylated amino acid	N-dodecanoyl-phenylalanine		x			x	Figure S5	C21H33NO3	346.238	-0.288819
N106							597.484	11.0456	[2M-H]-	1			Alkylated amino acid	N-dodecanoyl-valine		x			x	Figure S5	C17H33NO3	597.484	0.167368
N107							494.348	10.7661		4
N108							390.285	8.93495		4
N109							663.46	13.3608		Single
N110							418.316	9.16253		7
N111							412.342	11.6675	[M-H]-	1			Alkylated amino acid	L-​Leucine, N-​(2-​hydroxy-​1-​oxooctadecyl)​-		x			x	Figure S5	C24H47NO4	412.343	-0.485033
N112							382.332	13.3851		Single
N113			x		x		355.321	14.3757		4			Fatty acid					x
N114	x		x				522.283	10.818		Double
N115	x	x			x		313.274	13.3666		1
N116							742.493	10.2684		Single
N117							340.285	12.3536		1			Alkylated amino acid					x	x	Figure S5
N118	x						597.304	10.8108		1
N119							378.3	12.6307		1			Alkylated amino acid					x		Figure S5
N120					x		313.238	11.3088	[M-H]-	8	x		Fatty acid	Octadecanedioic acid		x	Massbank				C18H34O4	313.238	0
N121							281.248	13.364		Single
N122	x				x		327.29	13.7455		1
N123					x		574.45	16.4814		1
N124							365.236	11.0904		1
N125							285.243	12.1387		19
N126	x						565.321	4.70712		Single
N127							466.317	9.71122		4
N128					x	x	598.299	9.86608		1
N129			x		x		469.256	10.2851		6
N130							410.327	11.2175		1			Alkylated amino acid							Figure S5
N131							365.236	10.4128		1
N132	x	x					185.06	6.70243		Single
N133							660.541	9.63017		25
N134							737.641	13.1349		1			Alkylated amino acid					x		Figure S5
N135							411.22	14.462		1
N136							466.283	8.16542		4
N137							354.301	12.7192		1			Alkylated amino acid					x		Figure S5
N138							297.152	9.94278		1	x
N141							693.484	11.6282	[2M-H]-	1			Alkylated amino acid	N-dodecanoyl-phenylalanine					x	Figure S5	C21H33NO3	693.484	0
N142							297.152	9.96858		1	x
N143							326.269	12.0196		1			Alkylated amino acid					x		Figure S5
N145	x						173.02	1.94816		18
N146					x		523.311	10.6321		23
N147					x		540.33	10.626		3	x
N149					x	x	295.227	10.6637	[M-H]-	Single	x		Fatty acid	13-hydroxy-9Z,11E-octadecadienoic acid		x	Public-Neg-VS15				C18H32O3	295.227	0
N150							325.092	2.44277		Single
N151					x		523.311	10.6717		23
N152							455.241	9.79285		6
N153							183.016	3.3421		Single
N154					x		311.222	10.9268	[M-H]-	8	x		Fatty acid	9-hydroperoxyoctadeca-10,12-dienoic acid		x	Public-Neg-VS15				C18H32O4	311.222	-0.642628
N155					x		293.212	10.9019		5
N156					x		295.227	11.3777		8	x
N157							299.258	11.4408		1
N158							455.241	9.76016		6
N159							483.272	10.9187		6
N160							455.241	9.68604		6
N161					x		323.17	5.37627		7
N162					x		1294.77	7.45519		4
N163							506.288	11.7244		3
N164					x		469.256	10.3715		6
N165							1368.81	8.014		4
N166	x				x		564.33	10.3323		3	x
N167							1338.8	7.76492		4
N168	x						597.304	10.7943		1
N169							1324.78	7.64995		4
N170					x		128.035	1.86385		5	x
N171			x	x			147.029	1.89462	[M-H]-	2	x		Dicarboxylic acid	Citramalic acid		x	Public-Neg-VS15				C5H8O5	147.029	0.680137
N172	x	x					253.092	1.9521		7
N173			x	x			147.029	1.97028		2	x
N174							598.335	9.16481		12
N175			x	x			383.352	14.9072		4	x		Fatty acid					x
N176							585.287	1.9822		5
N177					x		153.019	3.77246		2
N178	x	x	x				161.045	1.96367		Double	x
N179	x						201.113	5.83583	[M-H]-	10	x		Dicarboxylic acid	Sebacic acid		x	Massbank				C10H18O4	201.113	-0.497234
N180							249.004	3.32332		2
N181							129.055	3.52981		5
N182							130.087	1.97725		5	x
N183							129.055	3.42081		Single	x
N184							653.256	2.22702		5
N185							147.066	2.13118		Single	x
N186							235.024	3.80824		2
N187							153.032	1.97039		15
N188	x		x				195.051	1.57971	[M-H]-	9	x	x (termite)	Sugar acids	Gluconic acid		x	Public-Neg-VS15/NIST14				C6H12O7	195.05	0.512688
N189							358.198	4.11975		Single
N190							371.074	2.14805		1
N191							357.131	4.74568		1
N192							219.051	2.72893		Single	x
N193							309.118	1.98096		Single
N194							638.33	10.1159		3
N195							300.192	4.02648		Single
N196							225.004	3.51655		2
N197							205.035	2.12721		Single	x
N198							173.009	1.79855	[M-H]-	2	x		Tricarboxylic acid	Aconitic Acid		x	Public-Neg-VS15				C6H6O6	173.009	1.15601
N199							184	2.02811		18
N200							387.224	3.99937		Single
N201							582.34	8.89973		3
N202	x						520.267	10.1519		Double	x
N203					x		295.227	11.4579		8	x
N204							510.283	9.06574		16
N205					x	x	598.299	9.81671		Single
N206							483.272	10.9666		6
N207							627.278	8.41189		Double
N208							598.335	9.14534		12
N209							577.307	4.09625		7
N210					x		461.362	13.8415		Single
N211							621.333	4.30771		7
N212							533.28	3.87649		7
N213							665.359	4.48918		7
N214					x		311.222	10.9024		8	x		Fatty acid					x
N215							627.483	11.3732		8
N216							255.196	11.9114		Single
N217	x						335.049	1.63692		9
N218	x		x				522.283	10.818		Double
N219							555.171	3.83448		5
N220							393.118	4.96166		5
N221							263.019	4.73537		2
N222	x						520.267	10.1449		Double	x
N223	x						173.02	1.85572		18
N224							890	7.81841		Single
N225							598.335	9.12492		12
N226							473.072	4.87238		Single
N227	x						957.598	10.8431		Single
N228							825.436	7.17663		Single
N229							157.036	1.59735	[M-H]-	18			Imidazole	Allantoin		x	Public-Neg-VS15				C4H6N4O3	157.036	1.27359
N230							464.278	10.5297		3			Phosphoethanolamine					x
N231							229.071	3.18281		Double
N232							495.272	10.9796		6
N233							161.081	3.06664		Single
N234							154.998	2.04254		2
N235	x	x	x				377.085	1.5411		Single	x
N236	x						438.262	9.8717		3			Phosphoethanolamine					x
N237							495.272	10.8611		6
N238			x				299.259	12.9879		4	x		Fatty acid					x
N239							523.303	12.1808		6
N240							464.278	10.4929		3			Phosphoethanolamine					x
N241							492.309	11.4164		3			Phosphoethanolamine					x
N242							436.237	10.7404		Single
N243							510.283	9.09509		16
N244							523.303	12.1318		Single
N245							627.278	8.37084		Double
N246							492.272	11.2223		3			Phosphoethanolamine					x
N247							666.059	15.7037		Single
N248							355.321	13.827		Single
N249							359.28	8.1205		19
N250							397.168	10.3318		Single
N251							467.241	10.1425		Single
N252							360.254	13.3478		Single
N253							422.221	10.4324		Single
N254							369.3	14.3521		17
N255							365.236	9.3843		Single
N256							350.236	9.78403		22
N257							355.248	9.42597		Single
N258	x						131.035	2.42233	[M-H]-	2	x		Dicarboxylic acid	Glutaric acid		x	Public-Neg-VS15				C5H8O4	131.034	2.28947
N259	x	x	x				159.066	3.34317	[M-H]-	10	x		Dicarboxylic acid	Pimelic acid		x	Public-Neg-VS15				C7H12O4	159.066	1.25734
N260	x	x	x				145.05	2.74454		2	x
N261	x	x					201.076	3.42888		2
N262	x	x	x	x			159.066	3.63057	[M-H]-	2	x		Dicarboxylic acid	3-Methyladipic acid		x	Public-Neg-VS15				C7H12O4	159.066	0.628671
N263	x						189.076	2.23539		Single
N264	x	x					173.081	4.17353	[M-H]-	10	x		Dicarboxylic acid	Suberic acid		x	Massbank				C8H14O4	173.081	0.577763
N265			x		x		165.019	3.45798	[M-H]-	2			Dicarboxylic acid	Pthalic acid		x	MassBank				C8H6O4	165.019	1.81797
N266	x						187.061	2.35898		Single
N267	x						335.049	1.63692		9
N268	x						453.264	14.7654	[M-H]-	1			Formyl phloroglucinol meroterpenoids	Marcrocarpals, Macrocarpal C		x		x	x	[2]	C28H38O5	453.264	-0.220622
N269	x						170.975	2.72404		2
N270	x						209.009	2.31158		2
N271	x						217.071	2.99842		13
N272							165.055	4.46736	[M-H]-	Single	x		Phenolic acid	3-(3-Hydroxyphenyl)propionic acid		x	Public-Neg-VS15				C9H10O3	165.055	1.21172
N273	x						201.113	5.80269	[M-H]-	10	x		Dicarboxylic acid	Sebacic acid		x	Massbank				C10H18O4	201.113	-0.497234
N274	x						229.108	4.4071		Single
N275	x		x		x		203.056	2.47995		13
N276							215.055	2.8011		Double
N277			x	x			129.019	2.07595	[M-H]-	2	x		Dicarboxylic acid	Mesaconic acid		x	Public-Neg-VS15				C5H6O4	129.019	1.55016
N278			x	x			391.108	1.56378		9
N279			x	x			363.079	1.6319		9
N280			x	x			399.094	1.59571		Single
N281							413.09	1.55693		9
N282			x	x			425.363	15.3168		17
N283	x						499.161	13.368	[M-H]-	21			Formyl phloroglucinol meroterpenoids	Sideroxylonals A,B,C					x	[2]	C26H28O10	499.16	0.400673
N284	x						471.274	12.33		1			Formyl phloroglucinol meroterpenoids	Macrocarpals				x	x	[2]
N285							471.274	11.9881		1			Formyl phloroglucinol meroterpenoids	Macrocarpals				x	x	[2]
N286	x						438.262	9.8279		3			Phosphoethanolamine					x
N287	x						471.274	13.1479		1			Formyl phloroglucinol meroterpenoids	Macrocarpals				x	x	[2]
N288							1087.69	10.9404		Single
N289	x						471.274	12.8273		1			Formyl phloroglucinol meroterpenoids	Macrocarpals				x	x	[2]
N290	x						499.16	13.918	[M-H]-	21			Formyl phloroglucinol meroterpenoids	Sideroxylonals A,B,C					x	[2]	C26H28O10	499.16	-0.200336
N291	x						453.264	14.8873		Single
N292	x						616.461	16.5174		22
N293	x						507.272	10.6192		6
N294							499.16	13.9976	[M-H]-	21			Formyl phloroglucinol meroterpenoids	Sideroxylonals A,B,C					x	[2]	C26H28O10	499.16	-0.200336
N295	x						383.186	13.1071		Single
N296	x						471.274	12.4462	[M+H]-	1			Formyl phloroglucinol meroterpenoids	Macrocarpals, Macrocarpal A		x	Public-Neg-VS15		x	[2]	C28H40O6	471.275	-0.848762
N297	x						485.254	11.757		1			Formyl phloroglucinol meroterpenoids	Macrocarpals				x	x	[2]
N298	x						174.956	1.36186		2
N299							489.285	10.2387		1			Formyl phloroglucinol meroterpenoids	Macrocarpals				x	x	[2]
N300	x						427.248	12.9299		2			Formyl phloroglucinol meroterpenoids					x	x	[2]
N301	x						249.076	13.3552		Double
N302	x						471.274	13.8822		2			Formyl phloroglucinol meroterpenoids					x	x	[2]
N303							445.259	9.18358		2			Formyl phloroglucinol meroterpenoids					x	x	[2]
N304							445.259	9.78802		2			Formyl phloroglucinol meroterpenoids					x	x	[2]
N305							445.259	9.55867		2			Formyl phloroglucinol meroterpenoids					x	x	[2]
N306							459.238	9.28777		Single
N307	x						471.274	13.1926		1			Formyl phloroglucinol meroterpenoids	Macrocarpals				x	x	[2]
N308							495.272	11.533		Double
N309							489.284	10.6562		2			Formyl phloroglucinol meroterpenoids					x	x	[2]
N310							453.264	14.7	[M-H]-	1			Formyl phloroglucinol meroterpenoids	Marcrocarpals, Macrocarpal C		x		x	x	[2]	C28H38O5	453.264	0
N311							487.269	11.4337		1			Formyl phloroglucinol meroterpenoids	Macrocarpals				x	x	[2]
N312							582.34	8.86713		3
N313							265.071	8.20248		Single
N314	x						471.347	10.472		Single
N315	x						427.248	12.9644		2			Formyl phloroglucinol meroterpenoids					x	x	[2]
N316							445.259	10.3746		Single
N317							463.269	7.28728		2			Formyl phloroglucinol meroterpenoids					x	x	[2]
N318							185.06	7.61815		5
N319							537.327	11.1924		23
N320							249.076	10.1047		Double
N321							593.273	9.56317		1
N322							495.272	11.6363		Double
N323							469.257	15.8376		Single
N324							365.16	9.78633		Single
N325							1024.91	15.3142		Single
N326			x	x			489.321	12.1643		14
N327	x						602.445	16.2953		22
N328							525.288	15.3185		Single
N329							638.536	15.5289		Single	x
N330			x	x			489.321	12.5164		14	x
N331			x				301.071	8.11219		Single
N332			x	x			616.515	14.9249		Single
N333			x				397.332	14.8682		17
N334							358.113	3.73667		5
N335			x				600.52	15.0666		24
N336							560.434	16.237		1
N337							666.059	15.6794		Single
N338	x	x	x				184.061	2.71582		Single
N339							154.014	1.98447		2
N340	x						243.087	3.69597		Single
N341							337.132	4.96898		11
N342							198.004	2.41504		2
N343							275.056	3.70054		Single
N344			x	x			193.035	1.58137		Single
N345							279.232	12.8557		Single	x
N346							377.199	11.7721		Single
N347							953.564	10.2987		Single	x
N348							315.159	7.54594		Single
N349							329.175	7.98744		Single
N350							683.423	12.1733		Single
N351							281.248	13.3667		5	x
N352							271.227	12.1211		4	x		Fatty acid					x
N353							431.264	10.4428		7
N354							441.358	14.7021		19
N355			x	x			213.026	2.01094		Single
N356			x				887.641	12.1553		14
N357	x	x					201.076	3.41592		2
N358	x	x	x				145.05	2.74189		2	x
N359							213.076	3.94355		Single
N360							614.536	15.2071		Single
N361							899.587	13.853		4
N362							853.581	13.8527		4
N363							283.264	13.8445		Single	x
N364							311.222	9.51196		Single	x
N365							641.485	11.6546		4
N366							582.51	15.5241		Single
N367							466.329	11.6963		Single
N368							345.17	6.68003		Single
N369							669.516	12.1776		4
N370							613.454	10.7112		4
N371							401.301	9.76337		Single
N372							687.445	10.3404		Single
N373							627.47	11.1993		4
N374							567.448	10.7112		Single
N375							627.47	10.9852		4
N376							379.215	7.2619		11
N377							641.485	11.2968		4
N378							264.988	1.62713		11
N379							198.988	2.9596		2
N380							437.096	1.59464		20
N381							263.009	1.63401		9
N382							243.159	4.42892		Single
N383					x	x	297.243	11.1018		Single	x
N384							236.056	3.83916		Single
N385							335.116	5.202		11
N386							538.314	10.0283		3
N387							596.32	8.74881		12
N388							365.135	2.7131		Single
N389							311.116	4.15883		11
N390	x	x					187.061	2.8144		Single
N391							508.267	8.68382		16
N392	x						217.071	2.92201		13
N393							508.267	8.63571		16
N394							596.32	8.69897		12
N395							331.103	2.35402		Single
N396							215.092	3.6907		Single
N397							243.159	4.48036		Single
N398							215.055	2.81913		Double
N399							201.04	2.28307		Single
N400							231.087	3.13581		13
N401							194.045	2.84472		Single
N402							905.54	13.3543		4
N403							859.534	13.3541		4
N404							494.288	8.84051		3			Phosphoethanolamine					x
N405							374.112	1.61752		20
N406							474.262	9.82328		Double	x
N407							562.314	9.90793		3	x
N408							596.32	8.586		12
N409							954.871	14.925		Single
N410							399.347	14.287		Single
N411							393.194	7.05741		11
N413							508.267	8.61843		Single
N414					x		540.33	10.6217		3
N415							441.225	9.29818		6
N416							504.272	10.9748		3
N417							593.273	9.62318		1
N418							347.113	5.36629		5
N419							180.066	1.81277	[M-H]-	Double			Amino acid	L-Tyrosine	x	x	Public-Neg-VS15				C9H11NO3	180.066	-0.555352
N420							538.314	9.99288		3
N421							580.325	8.45332		3	x
N422							297.113	7.35079	[M-H]-	Single			Enterolignan	Enterolactone		x	Public-Neg-VS15				C18H18O4	297.113	0
N423							492.272	8.40037		3	x		Phosphoethanolamine					x
N424							499.139	5.28678		Single
N425					x		313.238	11.2874	[M-H]-	8	x		Fatty acid	Octadecanedioic acid		x	Massbank				C18H34O4	313.238	0
N426							891.524	13.1279		4
N427							845.518	13.1337		Single
N428							701.461	10.6757		Single
N429							701.461	10.829		Single
N430							715.476	11.0014		Single
N431							562.314	9.86101		3
N432							627.278	8.12657		Single
N433							692.487	14.4037		Single
N434							474.262	9.80318		Double
N435							494.288	8.83112		3			Phosphoethanolamine					x
N436							313.238	11.8288		Single
N437							611.283	8.13825		1
N438							341.269	13.7458		17
N439			x	x			181	2.01066		Single
N440							491.337	12.744		14	x
N441			x				887.641	12.5089		14	x
N442			x				600.52	15.0397		24
N443							891.672	12.7377		Single
N444							159.066	2.33562		19

## Sheet: B. Overview ESI+
							From Table S2.
	Species-related differences		Odontotermes sp. Caste differences		M. natalensis Caste differences		m/z	RT (min)	Adduct	GNPS network number	Found in extracts of cultured Termitomyces	Compound previously identified in the symbiosis	Compound class1	Annotation	Confirmed with standard2	HRMS and MSMS fragmentation3	MSMS library4	Extention of annotations via GNPS networks5	Other7	Further supplementary information	Formula	Theoretical m/z	MassDiff (ppm)	MolDiscovery hit	MolDiscovery compound class	MolDiscovery score
Feature ID	One-way ANOVA	PLS-DA top 25 VIP	One-way ANOVA	PLS-DA top 15 VIP	One-way ANOVA	PLS-DA top 15 VIP
P102					x		347.256	13.3553		11	x
P103					x		205.097	2.83876	[M+H]+	Double	x		Amino acids	L-Tryptophan		x	NIST14				C11H12N2O2	205.098	-1.95029
P104			x				328.14	2.236	[M+H]+	3			Amino acid glycoside	N-Fructosyl phenylalanine		x	Public-Pos-VS15				C15H21NO7	328.14	0.304748	domoilactone_B	Amino acid derivative	52.8196
P105			x				120.081	2.26575		Double	x
P106			x				294.155	1.97325		3	x
P107					x		522.357	10.9792	[M+H]+	8	x		Phosphocholine	1-(9Z-Octadecenoyl)-sn-glycero-3-phosphocholine		x	NIST14				C26H52NO7P	522.356	1.14864	1-oleoyl-3-lysophosphatidylcholine	Phosphocholine	32.7681
P108	x				x		325.274	13.3434		Single	x													3-Clerodene-2,15-diol_3α,4α-Epoxide	Diterpenoid	64.4785
P109			x	x	x		188.071	2.83751		Double	x
P110	x	x					441.356	13.4545		11
P111							280.14	1.62723		3														altamisic_acid_sodium_salt	Sesquiterpene	32.9083
P112	x				x		218.139	2.04819		Double	x
P113					x	x	480.309	10.9253	[M+H]+	4	x		Phosphoethanolamine	1-(9Z-Octadecenoyl)-sn-glycero-3-phosphoethanolamine		x	NIST14				C23H46NO7P	480.309	0	LysoPE(18:1(11Z)/0:0)	Phosphoethanolamine	86.6855
P114					x		229.155	2.72451		5	x		Alkylated Amino acids/peptides					x		Figure S4
P116	x	x			x		671.523	13.3473		Single	x
P117					x		345.24	12.9885		1	x
P118	x						367.15	2.73965		3														C2-a-D-mannosylpyranosyl-L-tryptophan	Amino acid glycoside	74.2993
P119					x	x	478.293	10.3584		4	x		Phosphoethanolamine					x						LysoPE(0:0/18:2(9Z,12Z))	Phosphoethanolamine	103.575
P120							344.135	1.66612		3														Tyrosine,_8CI,_9CI_O-β-D-Glucopyranoside	Amino acid glycoside	48.9117
P121	x	x					302.208	3.93275	[M+H]+	5	x		Alkylated Amino acids/peptides	Isoleucyl-glycyl-isoleucine		x	NIST14			Figure S4	C14H27N3O4	302.208	-0.661796
P122	x				x		391.208	2.71694		3
P123			x				276.145	1.97247		3	x
P124	x				x		650.549	15.2351		Double
P125					x		363.251	12.8076		1
P126			x		x		496.34	10.6689	[M+H]+	8			Phosphocholine	1-palmitoyl-lysophosphatidylcholine		x	NIST14/Public-Pos-VS15				C24H50NO7P	496.34	0.201475	PC(0:0/16:0)_2-hexadecanoyl-sn-glycero-3-phosphocholine	Phosphocholine	37.3531
P127					x	x	544.338	10.9918		7	x		Phosphocholine					x
P128					x	x	522.357	10.9337	[M+H]+	8	x		Phosphocholine	1-(9Z-Octadecenoyl)-sn-glycero-3-phosphocholine		x	NIST14				C26H52NO7P	522.356	1.34008	1-oleoyl-3-lysophosphatidylcholine	Phosphocholine	32.7681
P129			x		x		149.024	3.54686		Single
P130			x		x		578.512	15.0304		1
P132					x		307.264	12.5851		Single	x
P133	x	x			x		590.476	15.5701		1
P134							560.502	15.6021		1
P135			x		x		625.552	13.316		25														Ornithine-containing_lipid	Alkylated amino acid	66.2687
P136	x						245.186	3.49914	[M+H]+	5	x		Alkylated Amino acids/peptides	Leucyl-leucine		x	Public-Pos-VS15			Figure S4	C12H24N2O3	245.186	-0.815706
P137					x		363.251	11.6188		Single	x
P138					x		588.533	15.9491		Single
P139							364.282	12.8177		1
P140							217.098	3.52215		Single	x
P141					x		586.518	15.8194		Single
P142							538.52	15.5979		3														Cer(d14:1/20:0)_N-(eicosanoyl)-tetradecasphing-4-enine	Ceramide	34.312
P143					x		480.309	10.7959	[M+H]+	4	x		Phosphoethanolamine	1-(9Z-Octadecenoyl)-sn-glycero-3-phosphoethanolamine		x	NIST14				C23H46NO7P	480.309	0	LysoPE(18:1(9Z)/0:0)	Phosphoethanolamine	63.7737
P144	x		x	x			729.591	14.847	[M+H]+	6			Phosphocholine	N-Oleoyl-D-erythro-sphingosylphosphorylcholine		x	NIST14				C41H81N2O6P	729.591	0.137063
P145	x	x			x		138.055	4.61841		3	x
P146					x		395.331	13.9937		12														1,6-Cyclo-1,10-secoergosta-5,7,9,22-tetraen-3-ol,_9CI_1,6-Cyclo-1,10-secoergosta-5,7,9,22-tetraen-3-ol,_9CI	Sterol	117.32
P147					x		677.509	15.2181		Single
P148							592.528	15.2395		1
P149	x	x			x		232.155	2.60608		Double	x
P150			x	x			703.575	14.445		Single
P151	x						478.293	10.2461		4	x		Phosphoethanolamine					x						LysoPE(0:0/18:2(9Z,12Z))	Phosphoethanolamine	103.575
P152					x		546.525	15.8197		29
P153	x	x			x		682.573	13.258		Single
P154	x	x			x	x	548.502	15.8515		1
P155							566.551	15.9496		3														Cer(d16:1/20:0)_N-(eicosanoyl)-hexadecasphing-4-enine	Ceramide	30.9799
P156					x		428.374	11.3652		Double
P157	x	x			x		340.197	1.9907		5			Alkylated Amino acids/peptides					x		Figure S4
P158	x				x		520.34	10.414	[M+H]+	8	x		Phosphocholine	1-Linoleoyl-sn-glycero-3-phosphocholine			Public-Pos-VS15				C26H50NO7P	520.34	0.192182
P160							1106.9	15.595		19
P161					x		411.326	13.5082		20														Arginine,_INN,_USAN_N-(9Z-Hexadecenoyl)	Alkylated amino acid	81.9322
P162	x	x					524.299	10.8791		4														PS(18:1(9Z)/0:0)_1-(9Z-octadecenoyl)-sn-glycero-3-phosphoserine	Phosphoserine	54.2395
P163					x	x	319.225	11.6238		Single	x
P164							464.26	3.89106		Double
P165	x	x			x		526.52	15.8508		22
P166	x				x		645.543	15.9794		Single
P167	x						360.213	4.07103		5	x		Alkylated Amino acids/peptides					x		Figure S4
P168					x		440.277	10.0043		4			Phosphoethanolamine					x						LysoPE(0:0/15:0)	Phosphoethanolamine	48.9797
P169			x	x			1115.78	15.5483		19
P170							1061.81	15.3317		Single
P171			x	x	x		611.536	13.1852		25
P172	x				x		562.518	16.0141		1
P173			x		x		501.304	10.7488		1
P174	x	x					302.208	3.96323	[M+H]+	5	x		Alkylated Amino acids/peptides	Isoleucyl-glycyl-isoleucine		x	NIST14			Figure S4	C14H27N3O4	302.208	-0.661796
P175	x						294.155	1.77296		3	x
P176							302.197	2.67229		Double
P177							379.282	13.1467		1
P178					x		589.461	15.379		Single
P179	x				x		554.551	16.1704		22
P180	x				x		540.535	16.0151		22
P181	x				x		1074.01	15.8523		Single
P182					x		345.24	12.9809		1	x
P183					x		330.301	9.91341		Single														penaresidin_A	Azetidine Alkaloid	42.1159
P184					x		672.531	15.2264		Single
P185					x		554.346	9.14621		17														PS(20:0/0:0)_1-eicosanoyl-glycero-3-phosphoserine	Phosphoserine	33.3792
P186	x						642.362	10.6842		3
P187							661.537	15.9191		Double
P188	x				x	x	1136.87	15.5697		19
P189					x		474.379	11.198	[M+H]+	10			Lyso DGTS/MGTS	MGTS C16:0		x			x	[3]	C26H51O6N	474.38	0	Monoacylglyceryl-N,N,N-trimethylhomoserin (MGTS)	Lyso MGTS	41.1569
P190	x						155.154	3.39395		Single
P191							426.358	10.9038	[M+H]+	Double			Fatty acid	Oleoyl L-carnitine		x	NIST14				C25H47NO4	426.358	0.234545
P192	x				x	x	554.479	15.4614		Single														Topostin_B-553	Topostin	46.9352
P193					x		512.299	9.07961		Single														Cytochalasin_Ppho	Alkaloid, cytochalasan	35.516
P194	x				x	x	568.494	15.576		Single														Topostin_B-567	Topostin	31.5375
P196			x		x		1043.7	10.9991		4
P197	x	x			x		548.372	11.2698		8			Phosphocholine					x
P198					x		544.338	10.8924		7	x		Phosphocholine					x
P199	x	x			x		536.372	11.4359		8			Phosphocholine					x
P200	x				x		542.322	10.437		7	x		Phosphocholine					x
P201					x		524.364	11.5792		8			Phosphocholine					x
P202					x		784.586	15.2498		6			Phosphocholine					x
P203					x		786.602	15.6243	[M+H]+	6			Phosphocholine	1-Stearoyl-2-linoleoyl-sn-glycero-3-phosphocholine		x	NIST14				C44H84NO8P	786.601	0.254258
P204	x				x		508.34	10.5216		8			Phosphocholine					x
P205					x		640.346	10.1274		3
P206	x	x			x		520.34	10.3333		8	x		Phosphocholine					x
P207					x		959.611	10.926		4
P208					x		656.379	11.0433		Single
P209	x	x					284.412	10.81		Single
P211			x		x		1043.7	10.9189		4
P212							788.617	16.0663		6			Phosphocholine					x						PC(18:0/18:1(16Z))_1-octadecanoyl-2-(16Z-octadecenoyl)-sn-glycero-3-phosphocholine	Phosphocholine	34.7032
P213			x		x		496.34	10.5437	[M+H]+	9			Phosphocholine	1-Palmitoyllysophosphatidyl-choline		x	NIST14				C24H50NO7P	496.34	0.201475	PC(0:0/16:0)_2-hexadecanoyl-sn-glycero-3-phosphocholine	Phosphocholine	30.0553
P214	x	x			x		548.371	11.2345		9			Phosphocholine					x
P215							760.586	15.5136	[M+H]+	6			Phosphocholine	1-Hexadecanoyl-2-(9Z-octadecenoyl)-sn-glycero-3-phosphocholine		x	NIST14				C42H82NO8P	760.586	0.788866
P216	x	x			x		536.372	11.3969		9			Phosphocholine					x
P217							757.622	15.402		6			Phosphocholine					x
P218							744.555	15.5557	[M+H]+	4			Phosphoethanolamine	1-Stearoyl-2-linoleoyl-sn-glycero-3-phosphoethanolamine		x	NIST14				C41H78NO8P	744.554	0.402926	PE(18:1(11Z)/18:1(9Z))	Phosphoethanolamine	68.6574
P219							389.24	4.02908		5			Alkylated Amino acids/peptides					x		Figure S4
P220							742.539	15.22		4			Phosphoethanolamine					x						PE(18:2(9Z,12Z)/18:1(9Z))	Phosphoethanolamine	78.8425
P221							774.602	15.7675		6			Phosphocholine					x
P222	x						715.576	14.5745		6			Phosphocholine					x
P223					x		508.34	10.453		9			Phosphocholine					x						PC(17:1(9Z)/0:0)_1-(9Z-heptadecenoyl)-glycero-3-phosphocholine	Phosphocholine	31.2234
P224							772.586	15.388		6			Phosphocholine					x
P225							743.607	15.1156		6			Phosphocholine					x
P226					x		648.899	7.45118		15
P227							1001.66	10.9571		4
P228							675.509	14.0686		29
P229							810.599	16.0727		7			Phosphocholine					x
P230	x				x		542.322	10.3529		7	x		Phosphocholine					x
P231							758.57	15.155	[M+H]+	6			Phosphocholine	1-Hexadecanoyl-2-octadecadienoyl-sn-glycero-3-phosphocholine		x	NIST14				C42H80NO8P	758.57	0.263654
P232					x		808.584	15.6356		7			Phosphocholine					x
P233							685.917	8.01141		15														Lobocyclamide_C	Peptide	57.4293
P234							806.568	15.2559		7			Phosphocholine					x						PC(20:4(5Z,8Z,11Z,14Z)/18:2(9Z,12Z))	Phosphocholine	30.1989
P235							782.57	14.913	[M+H]+	6			Phosphocholine	1,2-Dilinoleoyl-sn-glycero-3-phosphocholine		x	NIST14				C44H80NO8P	782.57	0.255568
P236							494.325	10.0462		8			Phosphocholine					x
P237					x		737.913	8.27324		Single														Tridecaptin-Ba	Peptide	43.0807
P238					x		554.346	9.17295		17														PS(20:0/0:0)_1-eicosanoyl-glycero-3-phosphoserine	Phosphoserine	33.3792
P239							689.52	14.3789		1
P240					x		659.889	7.45017		Single
P241					x		892.517	7.82037		Double
P242	x						717.591	14.7047		Single
P243							639.518	15.3757		1
P244					x		670.912	7.76596		Single
P245							1572.2	15.6091		Single
P246							466.293	10.5118		4			Phosphoethanolamine					x						PE(17:1(9Z)/0:0)_1-(9Z-heptadecenoyl)-sn-glycero-3-phosphoethanolamine	Phosphoethanolamine	69.7236
P247					x		607.662	7.82055		Single
P248							714.355	4.72683		Single
P249							750.42	6.99794		15
P250					x		422.327	10.2784		3														calicogorgin_C	Sphinganine derivatives	54.4641
P251							314.27	11.498	[M+H]+	5			Alkylated Amino acids/peptides	N-dodecanoyl-leucine/isoleucine		x			x	Figure S4	C18H35NO3	314.269	1.59099	Spicigerine_Spicigerine	Piperidine alkaloid	45.7895
P252							374.327	9.64882		3
P253					x		865.629	10.2761		1
P254							769.628	9.64882		1
P255							388.343	10.1158		3
P256							300.254	11.0991	[M+H]+	5			Alkylated Amino acids/peptides	N-dodecanoyl-L-valine		x			x	Figure S4	C17H33NO3	300.254	0	2-Piperidineundecanoicacid, 5-hydroxy-6-methyl	Piperidine alkaloid	30.222
P257							396.309	9.64882		1
P258							342.301	12.819		5			Alkylated Amino acids/peptides					x		Figure S4				Spectaline_7-Hydroxy	Piperidine alkaloid	48.8183
P259					x		289.238	9.5771		Double														2,16-Dihydroxyhexadecanoic_acid_2,16-Dihydroxyhexadecanoic_acid	Fatty acid	36.7143
P260							450.358	10.792		3
P261							152.107	2.66963		Single
P262							374.327	9.16778		3
P263							627.531	11.498		Double
P264					x		444.309	10.2872		1
P265							339.251	11.3444		1
P266					x		472.34	10.7882		1
P267							396.309	9.16778		1
P268							346.296	8.9361		3														batzellaside_C	C-alkylated piperidine iminosugar	30.5224
P269	x	x			x		542.515	14.8741		Single
P270							345.3	10.5097		Double														10,20-Dihydroxyeicosanoic_acid_10,20-Dihydroxyeicosanoic_acid	Fatty acid	53.1826
P271							824.529	10.0966		Double
P272							410.324	10.1148		1
P273							368.277	8.93691		1
P274							395.314	12.1738		1
P275							350.267	12.494		1
P277							398.267	12.9718		Single
P278							444.276	8.18386		Single
P279							348.256	11.6833	[M+H]+	5			Alkylated Amino acids/peptides	N-dodecanoyl-phenylalanine		x			x	Figure S4	C21H33NO3	348.254	6.60438
P280							797.66	10.1185		Double
P281							336.251	11.498		Single
P282							436.34	11.7153		Single
P283					x		438.356	10.6808		Single
P284							422.327	9.72663		3														calicogorgin_C	Sphinganine derivatives	55.0257
P285							793.565	13.625		1
P286					x		357.312	10.7047		18
P287							313.285	9.10739		Double
P288							713.566	8.9361		Single
P289	x				x		607.42	12.4528		Single
P290							328.285	12.5004		5			Alkylated Amino acids/peptides					x		Figure S4				Prosopinine_N-Me	Piperidine alkaloid	47.0043
P291	x						436.39	9.4759		Single
P292					x		315.264	9.33394		18
P293					x		488.395	11.4557		10			Lyso DGTS/MGTS					x
P294							414.358	11.7153	[M+H]+	5			Alkylated Amino acids/peptides	L-​Leucine, N-​(2-​hydroxy-​1-​oxooctadecyl)​-		x			x	Figure S4	C24H47NO4	414.358	-0.241337
P295					x		661.416	12.2045	[M+Na]+	Double			Depsipeptide	Sporidesmolide I	x						C33H58O8N4	661.415	0.604764
P296	x				x		593.404	12.156		1
P297							769.628	9.16785		1
P298					x		444.309	9.7308		Single
P299	x				x		412.39	7.48939		Single
P300							817.628	9.708		1
P301					x		574.556	16.1522		29
P302	x				x		521.806	4.678		Single														(-)-tamandarin_B|tamandarin_B	Peptide	32.7888
P303							705.576	12.8185		Single
P304							441.298	14.9295		27
P305							557.18	8.63861		Single
P306							649.513	11.498		Double
P307							837.592	13.584		1
P309					x	x	343.296	10.2202		18
P310							477.366	13.106		1
P311							342.301	12.4237		5			Alkylated Amino acids/peptides					x		Figure S4				Spectaline_7-Hydroxy	Piperidine alkaloid	42.0038
P312					x		488.395	11.3215		10			Lyso DGTS/MGTS					x
P313					x	x	301.249	8.80961		18
P314							700.558	13.7057		2
P315					x	x	474.379	11.0592	[M+H]+	10			Lyso DGTS/MGTS	MGTS C16:0		x			x	[3]	C26H51O6N	474.38	0	Monoacylglyceryl-N,N,N-trimethylhomoserin (MGTS)	Lyso DGTS/MGTS	32.9918
P317							538.351	8.9072		9			Phosphocholine					x
P318	x						524.299	10.7887		4														PS(18:1(9Z)/0:0)_1-(9Z-octadecenoyl)-sn-glycero-3-phosphoserine	Phosphoserine	75.6906
P319							605.424	12.0258		1
P320	x						272.258	8.7103		3														2,6-Bis(2-hydroxypentyl)piperidine_N-Me	Piperidine alkaloid	44.6303
P321					x	x	460.364	10.5773		10			Lyso DGTS/MGTS					x
P322							1112.03	15.8403		Single
P323	x				x		579.389	11.8436		Single
P324					x		496.361	11.1964		11
P325					x		460.364	10.7191		10			Lyso DGTS/MGTS					x
P326					x	x	301.249	8.85653		18
P327	x				x		669.578	13.2373		25
P328							1154.08	15.9475		Single
P329							881.618	13.5476		1
P330							744.584	13.6637		2														PC(16:0/P-18:1(9Z))_1-hexadecanoyl-2-(1Z,9Z-octadecadienyl)-sn-glycero-3-phosphocholine	Phosphocholine	36.3286
P331	x						440.277	9.8646		4			Phosphoethanolamine					x						LysoPE(0:0/15:0)	Phosphoethanolamine	49.0974
P332	x	x			x		636.533	14.9669		Double
P334	x						1238.98	16.1872		Single
P335	x	x			x	x	379.246	9.46948		Single
P337	x				x		468.309	10.69		Single
P338							538.351	8.83733		9			Phosphocholine					x
P339							347.27	9.35656		Double
P341							675.431	12.4701	[M+Na]+	Double			Depsipeptide	Sporidesmolide II	x						C34H60N4O8	675.431	0.148054	Veraguamide_H	Depsipeptide	59.6944
P342					x		733.545	14.338		1
P343							777.571	14.3013		1
P344							393.21	3.70015		1
P345							349.183	3.41131		11
P346							413.324	12.9506		Double	x
P347							513.413	14.583		1
P348	x				x		617.551	12.9428		Single														Phyllanthusone_Phyllanthusone	Ketone	87.375
P349							437.236	3.96823		1
P352							261.11	7.64849		23	x
P353					x		557.439	14.5276		1
P354	x						821.598	14.2646		1
P355	x						305.157	3.08762		1
P356					x		601.466	14.475		1
P357							494.325	9.95336		9			Phosphocholine					x
P358							481.262	4.21617		1
P360							256.227	5.55596		Single
P361					x		696.578	14.8634		Single
P362							482.324	10.1219		9			Phosphocholine					x
P363							316.212	3.6672		Double
P364							347.231	6.8052		1
P365							704.56	14.8796		Single
P366	x				x		510.377	11.4632		11
P367							639.433	12.2027	[M+H]+	Single			Depsipeptide	Sporidesmolide I	x						C33H58O8N4	639.433	-0.312777	(3S)-3r,12t-diisobutyl-6c,9c,15t,18c-tetraisopropyl-4-methyl-1,10-dioxa-4,7,13,16-tetraaza-cyclooctadecane-2,5,8,11,14,17-hexaone|cyclo-(L-2-hydroxy-3-methyl-butyryl->D-valyl->D-leucyl->L-2-hydroxy-3-methyl-butyryl->L-valyl->N-methyl-L-leucyl)|Sporidesmolid|Sporidesmolide_I|sporidesmolide-I	Depsipeptide	63.867
P368	x		x		x		481.293	13.1535		14	x
P369							673.428	6.90264		Single														Nocardiamide_B_Nocardiamide_B	Cyclic peptide, Actinomycete derived (marine), Wu 2013	47.7429
P370							476.278	9.83252		4			Phosphoethanolamine					x						LysoPE(0:0/18:3(9Z,12Z,15Z))	Phosphoethanolamine	73.8931
P371							750.478	12.8247		Single
P372							576.328	9.14443		7			Phosphocholine					x
P373							737.458	10.3893		Single
P375							723.503	15.2186		Single
P376							457.35	12.9453		Double	x
P377					x		645.493	14.4307		1
P378	x				x		243.088	5.39734	[M+H]+	Single			Riboflavin	Lumichrome	x						C12H10N4O2	243.088	-1.64549
P380					x		445.584	7.451		Single
P381					x		667.872	7.45129		Single
P382					x		663.904	7.61836		15
P383					x		907.484	7.86405		Single
P384					x		775.447	12.116		Single
P385							859.607	14.9591		27
P386					x		892.015	7.82026		Double
P387					x		681.902	7.76703		Single
P388							714.92	8.31122		15
P389					x		1296.79	7.45273		24
P390							685.899	7.79761		15
P391					x		1318.77	7.45226		Single
P392							696.907	8.0117		Double
P393	x						511.273	3.86782		1
P394					x		903.006	7.82258		Double
P395	x						467.247	3.62291		1
P396	x						555.299	4.08195		1
P397							470.263	8.01443		Single
P398							423.221	3.36025		11
P399							388.244	5.75868		Double														17-phenyl-trinor-PGF2alpha_amide_9S,11R,15S-trihydroxy-17-phenyl-18,19,20-trinor-5Z,13E-prostadienamide	Eicosanoid	35.4161
P400	x						599.326	4.28205		1
P401	x						379.194	3.11758		1
P402							330.239	5.74227		Double
P403							704.89	8.00683		Single
P404							748.904	8.26924		Single
P405							696.89	7.79533		Double
P406							914.81	7.87518		Single
P407							1370.83	8.00683		Single
P408							674.894	7.62257		Single
P409							504.927	8.27101		Single
P410							1273.75	9.15823		Single
P411							388.255	3.70983		5			Alkylated Amino acids/peptides					x		Figure S4
P412							455.588	7.61956		Single
P413	x						643.352	4.46425		1
P414							335.168	2.79829		1
P415							674.894	7.64241		Single
P416							901.48	8.46858		Single
P417							671.445	5.93145		Single
P418							761.411	6.99875		Single
P419							725.91	8.31696		Single
P420							936.12	7.71022		16
P421							581.351	7.22549		1
P422							756.887	8.27101		Single
P423					x		663.904	7.65714		15
P424							460.26	7.76271		Single
P425							689.885	7.76313		Double
P426							513.266	6.99813		Single
P427					x		903.507	7.82047		Single
P428	x	x					1039.67	10.3539		Single	x
P429							682.877	7.60579		Single
P430							911.492	7.81883		Single
P431							1326.8	7.60579		24
P432							908.807	8.46592		16
P434	x	x					225.196	8.4627		Single
P435							551.292	3.94732		Double														Hyperbeanol_A_4-Epimer,_13-hydroperoxide	Polyprenylated spirocyclic acylphloroglucinol derivative	30.8286
P436							653.533	15.5361		Single
P437					x		959.611	10.8937		4
P438							721.363	4.73077		Single
P439							536.335	9.28464		Single
P440							552.33	8.74063		17	x
P441							560.332	8.89845		7			Phosphocholine					x
P442							510.283	8.68012		Single
P443							552.33	8.70212		17	x
P444							510.283	8.5968		Single														Phomopchalasin_C	Alkaloid, cytochalasan	39.4325
P445							1342.93	16.2096		Single
P446							576.328	9.19212		7			Phosphocholine					x
P447							687.378	4.63693		1
P448							731.404	4.7919		1
P449							533.317	4.08103		26														23-dihydrogenoderic_acid_N|7beta,20,23xi-trihydroxy-3,11,15-trioxolanosta-8-en-26-oic_acid	Steroid	74.073
P450							489.291	3.86091		26														(20S,22R,24S,25R)-14alpha,17alpha,20,22-_tetrahydroxy-1-oxoergosta-2,5-dien-26,28-olide|perulactone_B|perulactone_H	Steroid	67.7675
P451							577.343	4.28255		26														3,11,24-Trihydroxy-25,26,27-trinorcycloart-7-ene-16,23-dione_3-O-β-D-Xylopyranoside	Steroid	85.9363
P452							525.289	4.43207		Single
P453							747.487	13.2455		Single
P454							791.514	13.2252		Single
P455							703.461	13.2658		Single
P456							775.43	4.94387		Single
P457							659.435	13.2849		Single
P458							835.54	13.1979		Single
P459							498.379	10.8809	[M+H]+	10			Lyso DGTS/MGTS	MGTS C18:2		x			x	[3]	C28H51O6N	498.38	-0.401301	Monoacylglyceryl-N,N,N-trimethylhomoserin (MGTS)	Lyso DGTS/MGTS	30.6284
P460							677.366	5.87018		Single
P461							699.378	5.94853		Single
P462							655.353	5.79178		Single
P463							721.392	6.02518		Single
P464							633.34	5.71507		Single
P465							743.405	6.08435		Single
P466							552.33	8.62593		17	x
P467							765.417	6.1452		Single
P468							266.284	10.0687		Single
P469	x				x		1129.93	15.4593		Single
P470			x		x		843.627	13.5087		Double
P471							739.435	4.61702		Single
P472							1340.82	7.76184		24
P473							1362.8	7.76449		Double
P474							1348.78	7.67168		Double
P475	x						466.293	10.4411		4			Phosphoethanolamine					x						PE(17:1(9Z)/0:0)_1-(9Z-heptadecenoyl)-sn-glycero-3-phosphoethanolamine	Phosphoethanolamine	69.7236
P476							661.907	8.06938		Single
P477	x						955.579	10.2944		Single	x
P478							769.393	6.99887		Single
P479							771.442	10.4555		Single
P480							628.346	10.3066		3
P481							494.325	11.4184		4			Phosphoethanolamine					x						PE(19:1(9Z)/0:0)_1-(9Z-nonadecenoyl)-glycero-3-phosphoethanolamine	Phosphoethanolamine	86.3109
P482							936.522	11.5594		1
P483							1146.68	9.9102		Single
P484							1247.72	9.11802		Single
P485							1017.6	5.5946		Single
P486							788.61	13.6227		2														PE(15:0/24:1(15Z))	Phosphoethanolamine	33.3332
P487							441.298	14.9169		27
P488							457.314	7.63062		Single
P489							931.579	10.5524		Single
P490							707.544	12.4431		Single
P491							589.356	7.11911		Single
P492							589.356	7.15425		Single
P493							536.335	8.47009		17	x
P495							1157.96	15.5753		19
P496							704.523	15.2877		4			Phosphoethanolamine					x						PE(17:1(9Z)/16:0)_1-(9Z-heptadecenoyl)-2-hexadecanoyl-glycero-3-phosphoethanolamine	Phosphoethanolamine	62.0443
P497							183.092	4.25397	[M+H]+	Single			β-carboline alkaloid	Harmane	x						C12H10N2	183.092	-2.18469
P498							400.415	11.1724		Single
P499							455.352	12.5177		21														30-hydroxymokupalide	Isoprenoid	91.645
P500	x						931.68	12.5177		Single
P501	x						477.334	12.5177		Single
P502							455.352	10.4881		21			Terpene					x						3-Hydroxy-8(26),13-onoceradiene-15,21-dione_3-Hydroxy-8(26),13-onoceradiene-15,21-dione	Terpene	84.1584
P503							397.347	13.6471		12														3-Hydroxy-24-methyl-1,10-seco-cholestatetraen-(5,7,9,22)	Secosterol	105.717
P504							399.363	13.2603		12														6-methylprevitamin_D3_/_6-methylprecholecalciferol_(6E)-(3S)-6-methyl-9,10-seco-5(10),6,8-cholestatrien-3-ol	Secosterol	80.7876
P505			x				411.326	13.162		20														¶-tocotrienol_methyl_ether	Tocotrienol	91.7299
P506							399.363	12.9664		12														6-methylprevitamin_D3_/_6-methylprecholecalciferol_(6E)-(3S)-6-methyl-9,10-seco-5(10),6,8-cholestatrien-3-ol	Secosterol	107.493
P507			x	x			481.293	14.7573		14
P508			x	x			481.293	14.9535		14	x
P509			x				395.331	13.6717		12	x													19(10->6)-abeo-ergosta-5,7,9,22-tetraen-3beta-ol|19-norergosta-5,7,9,22-tetraene-3beta-ol	Sterol	111.086
P510							815.563	13.2373		Single
P511							694.502	14.4728		4			Phosphoethanolamine					x						Acidissiminol_6',7'-Dihydro,_6'R,7'-dihydroxy,_4'-O-octadecanoyl	Monoterpenoid	34.401
P512							708.518	14.722		Single
P513							787.531	12.5547		Single
P514	x	x					150.091	2.21772		Double
P515							680.487	14.2141		4			Phosphoethanolamine					x
P516	x						244.227	7.61277		3														2-(2-Hydroxybutyl)-6-(2-hydroxypentyl)-1-methylpiperidine_N-De-Me	Alkaloid, piperidine	38.5859
P517							801.547	12.9202		Single
P518	x						437.342	12.5182	[M-H2O]+	21			Terpene	3-Hydroxy-11-ursen-28,13-olide		x	Public-Pos-VS15				C30H46O3	437.342	0	7beta-(1S,5-dimethyl-4-hexenyl)-3'aalpha,5',6',7',8',8'a,9',9'aalpha-octahydro-5,5'beta,8'abeta-trimethylspiro(bicyclo[2.2.2]oct-5-en-2,3'(2'H)-naphtho[2,3-b]furan)-2'-on|7beta-(1S,5-dimethyl-4-hexenyl)-3'aalpha,5',6',7',8',8'a,9',9'aalpha-octahydro-5,5'beta,8'abeta-trimethylspiro<bicyclo<2.2.2>oct-5-en-2,3'(2'H)-naphtho<2,3-b>furan>-2'-on	Terpene	71.7348
P519	x						883.531	13.3967		1
P520							551.397	12.4382		Single
P521	x						955.579	10.3151		4	x		Phosphoethanolamine					x
P522					x		569.48	15.5615		Single
P523	x						525.451	15.6225		1
P524							481.424	15.68		1
P525	x						613.503	15.5271		1
P526							392.374	14.106		2
P527	x						657.53	15.4843		1
P528	x						541.444	15.1244		1
P529	x						497.418	15.1755		1
P530	x						701.556	15.4417		1
P531							585.471	15.0669		1
P532	x						640.537	14.4343		2
P533	x						596.511	14.479		2
P534							745.582	15.4034		1
P535	x						673.525	14.9975		1
P536	x						629.497	15.02		1
P537	x						437.398	15.7571		1
P538	x						684.563	14.381		2
P539	x						552.484	14.5302		2
P540							453.392	15.2394		1
P541							464.431	14.6474		2
P542	x						717.55	14.9327		Single
P543	x						789.609	15.3693		1
P544							843.594	13.7996		Single
P545							486.286	12.9406		Single														Staplabin	Triprenyl phenol	33.0193
P546							501.376	12.9478		1	x
P547	x						760.607	15.2423		11
P548	x	x					1039.67	10.3933		Single	x
P549							498.379	10.8173		10	x		Lyso DGTS/MGTS					x			C28H51O6N	498.38	-0.401301
P550							518.324	9.90558	[M+H]+	8			Phosphocholine	1-linolenoyl-sn-glycero-3-phosphocholine		x	Public-Pos-VS15				C26H48NO7P	518.325	-1.15758
P551			x	x			481.293	12.801		14	x
P552							622.42	13.8011		Single
P553			x	x			413.342	13.7278		20														Ergosta-5,8,22-triene-3,11-diol_Ergosta-5,8,22-triene-3,11-diol	Sterol	69.6035
P554							242.118	8.43443		23
P555			x	x			467.314	11.6082		1
P556			x	x			427.321	12.2237		12														Stoloniolide_I_Stoloniolide_I	Sterol	92.5691
P557			x	x			467.314	11.9916		Single	x
P558			x	x			939.597	13.1316		14	x
P559			x	x			843.627	13.1837		Double
P560			x	x			939.597	12.8057		14	x
P561	x						865.624	14.2282		1
P562			x				911.638	11.6061		Double
P563	x						728.589	14.3384		2
P564							452.304	13.5518		Single
P565			x				911.638	11.9933		Double	x
P566			x				469.329	12.245		Single
P567							508.458	14.5877		2
P568							832.637	13.5882		2														crambescidin_830	pentacyclic guanidines linked by a linear ω-hydroxy fatty acid to a hydroxyspermidine	36.8349
P569							474.318	13.5019		Single
P570							772.615	14.3001		2														PC(18:0/P-18:1(9Z))	Phosphocholine	45.0186
P571							507.426	13.9045		13
P572			x				1072.26	8.91763		16
P573			x				1072.26	8.58772		Single
P574			x				1096.28	9.53864		Single
P575							540.357	13.4076		Single
P576	x						551.452	13.847		13
P577	x						419.374	14.0291		13
P578							657.507	15.8193		Single
P579	x						323.258	10.0632		12														5-Halimene-15,18-diol_18-Carboxylic_acid	Diterpenoid	87.4415
P580							317.175	7.58859		Single														3-(10-Hydroxygeranyl)-p-coumaric_acid_(αE,2'Z)-form	Phenolic acid	41.8122
P581							331.191	8.01241		Single														8,14-Dihydroxy-1(19),6,10,12-xenicatetraen-17,18-olide_8-Ketone	Sesquiterpene	37.8246
P582							1299.84	12.2008		Double
P583	x						332.331	11.05		Single
P584	x						877.578	13.8975		Single
P585							804.553	14.9518		7			Phosphocholine					x
P586							659.847	4.32337		Single														A-1437_G; Friulimicin B	Cyclic peptide	31.3616
P587			x				483.309	13.3654		14
P588							455.323	5.0939		Single
P589			x				943.628	13.3236		Single
P590			x				1096.61	9.54138		16
P591							295.144	5.14289		Single
P592							452.884	4.32167		Single
P593			x				1079.58	8.91632		Double
P594			x				1084.91	8.91632		Double
P595							420.405	14.7219		2
P596							375.347	14.1078		13
P597							608.547	15.5238		2
P598	x						652.573	15.4884		2
P599	x						520.495	15.6224		2
P600							463.4	13.962		13
P601	x						476.468	15.6799		2
P602							761.576	14.8944		1
P603							492.463	15.1776		2
P604							518.344	13.4363		Single
P605	x						816.642	14.2615		2														PC(18:0/20:1(5Z))_1-octadecanoyl-2-(5Z-eicosenoyl)-sn-glycero-3-phosphocholine	Phosphocholine	45.3021
P606	x						595.479	13.8015		13														2-Hydroxy-6-pentadecylbenzoic_acid,_9CI_8',9'Z,11',12'Z-Tetradehydro,_9Z-hexadecenoyl,_Me_ester	Phenolic acid	33.8808
P607							536.489	15.124		2
P608	x						805.606	14.7905		1
P609	x						909.649	14.1923		1
P610	x						696.599	15.4415		2
P611							564.52	15.5767		2
P612	x						580.516	15.0663		2
P613							432.442	15.7568		2
P614	x						833.634	15.3349		1
P615							545.403	12.9382		1
P616							740.625	15.4086		2
P617							639.505	13.7465		13														Stigmastan-3-ol_3-[3-[4-(2,3-Dihydroxypropoxyphenyl)propanoyl]]	Sterol	46.8745
P618	x						712.595	14.9649		2
P619	x						876.663	13.552		2
P620	x						849.628	14.8172		1
P621							589.429	12.9185		1
P622							591.446	10.706		1
P623							619.478	11.6661		Single
P624							605.462	11.2044		1
P625							619.478	11.3003		1
P626							633.493	11.7619		1
P627							569.464	10.706		28
P628							647.509	12.1644		1
P629							379.294	9.78087		1
P630							661.524	12.471		Single
P631							597.496	11.6661		28
P632							577.43	10.1868		Single
P633							597.496	11.3003		28
P634							711.442	10.3235		Single
P635							577.43	10.4743		1
P636							1159.9	10.706		Single
P637							863.564	13.7139		Single
P638							1285.93	12.1931		Double
P639							1150.05	15.8228		Single
P640							725.458	10.676		1
P641							735.598	9.78087		1
P642							810.403	7.15799		Single
P643							780.552	15.1599		7			Phosphocholine					x
P644							838.558	13.9228		Single
P645							816.576	13.9775		Single														PS(18:1(9Z)/20:1(11Z))_1-(9Z-octadecenoyl)-2-(11Z-eicosenoyl)-glycero-3-phosphoserine	Phosphoserine	49.0679
P646							756.555	14.7792		6			Phosphocholine					x
P647							822.563	13.9167		7			Phosphocholine					x
P648							820.607	14.683		Double														PS(17:0/21:0)_1-heptadecanoyl-2-heneicosanoyl-glycero-3-phosphoserine	Phosphoserine	36.4686
P649							818.591	14.3448		Double														PS(20:1(11Z)/18:0)_1-(11Z-eicosenoyl)-2-octadecanoyl-glycero-3-phosphoserine	Phosphoserine	37.048
P650							804.612	14.6308		6			Phosphocholine					x
P651							802.597	14.875		9			Phosphocholine					x
P652							574.312	8.70317		Single
P653							897.547	13.7002		Single
P654							675.517	15.6457		Double
P655							598.454	7.24377		Single
P656							365.137	11.5012		1	x
P657							337.105	10.3704		11	x
P658							869.516	13.1813		Single
P659							624.542	15.0253		2
P660							969.671	13.4756		1
P661	x						668.568	14.9705		2
P662	x						877.66	15.2963		1
P663							953.676	14.1462		1
P664							1013.7	13.4371		Single
P665							756.621	14.8934		2
P666							784.652	15.3735		2
P667							965.713	15.2275		1
P668							687.38	7.34109		Single
P669							1399.9	10.3477		Single
P670							233.079	5.99915		23	x
P671							915.669	12.251		Single
P672			x				1103.6	9.53653		Single
P673			x				1108.92	9.54037		Single
P674			x				1079.58	8.58862		Double
P675			x				1084.9	8.58862		Double
P676							1371.24	9.09148		Single
P677							1116.25	9.53651		Single
P678							1086.91	8.92451		Single
P679							700.367	4.65732		Single														Antrimycin_Cv	Peptide	33.4523
P680							1110.93	9.53651		Single
P681							1086.91	8.58293		16
P682							1092.57	8.92234		16

## Sheet: C. VIP species ESI+
PLS-DA VIP features for termite species comparisons, ESI+
	VIP
Feature ID	Comp. 1	Comp. 2	Comp. 3	Comp. 4
P110	2.3654	2.244	2.1941	2.1739
P199	2.1737	2.1136	2.0767	2.0654
P197	2.105	2.0274	1.981	1.9675
P216	2.1042	2.0482	2.0122	2.0009
P121	2.075	1.9469	1.9042	1.8873
P214	2.0482	1.9777	1.9327	1.9185
P514	2.0194	1.9663	1.9271	1.9101
P434	2.0056	1.8861	1.8457	1.8286
P149	1.9253	1.8688	1.8401	1.8372
P174	1.866	1.7507	1.7175	1.7023
P157	1.8485	1.7716	1.738	1.7247
P153	1.825	1.7127	1.674	1.6661
P133	1.7769	1.6703	1.6379	1.6304
P154	1.7753	1.6657	1.6292	1.6243
P332	1.74	1.6366	1.5991	1.5854
P206	1.7378	1.6305	1.5929	1.592
P145	1.7349	1.7247	1.685	1.6709
P269	1.7107	1.6052	1.5738	1.5665
P428	1.7073	1.6264	1.59	1.59
P162	1.6978	1.6527	1.6236	1.6088
P209	1.678	1.5865	1.5554	1.5428
P335	1.672	1.5695	1.5386	1.5356
P165	1.6665	1.5637	1.5333	1.5291
P116	1.6591	1.5571	1.5267	1.5205
P548	1.6587	1.5763	1.5425	1.544
P299	1.6511	1.5492	1.5157	1.5099
P179	1.6489	1.5474	1.5164	1.5162
P188	1.6449	1.5437	1.5114	1.5134
P194	1.6396	1.5387	1.5063	1.5078
P190	1.6391	1.538	1.5031	1.49
P192	1.6377	1.5369	1.5052	1.5056
P242	1.6164	1.5382	1.5026	1.4902
P180	1.6058	1.5068	1.4769	1.4764
P118	1.5943	1.5124	1.4936	1.4805
P124	1.5849	1.5091	1.4779	1.465
P181	1.5645	1.4682	1.4413	1.4378
P122	1.5598	1.4753	1.4452	1.4326
P348	1.5528	1.4571	1.4249	1.4208
P166	1.5426	1.4485	1.4185	1.4132
P296	1.5351	1.4402	1.4074	1.4123
P366	1.5328	1.4381	1.4378	1.4262
P477	1.5269	1.5681	1.5334	1.5331
P172	1.521	1.4277	1.4002	1.4026
P337	1.5177	1.4261	1.4043	1.3994
P547	1.5118	1.6711	1.6362	1.6213
P302	1.5047	1.4193	1.3911	1.3909
P167	1.5028	1.4305	1.4259	1.4159
P289	1.4919	1.3997	1.3688	1.3756
P521	1.4843	1.5263	1.4929	1.4939
P535	1.4743	1.4266	1.3939	1.381
P151	1.4729	1.4068	1.3755	1.3945
P519	1.4696	1.3902	1.3607	1.3579
P158	1.4416	1.3686	1.3377	1.3375
P136	1.4337	1.4239	1.4232	1.4105
P323	1.4163	1.3288	1.2987	1.2988
P112	1.4148	1.6454	1.6126	1.6066
P543	1.4039	1.3643	1.3358	1.3237
P542	1.3981	1.365	1.3362	1.3243
P200	1.3949	1.3231	1.2932	1.2947
P614	1.3919	1.3315	1.3145	1.3034
P395	1.3919	1.3163	1.3072	1.2952
P393	1.3878	1.3123	1.3013	1.2893
P536	1.3871	1.3559	1.3274	1.3158
P584	1.387	1.4038	1.3739	1.3681
P530	1.3858	1.3638	1.3333	1.3212
P538	1.3855	1.3683	1.338	1.3259
P618	1.3834	1.3093	1.2895	1.2779
P563	1.3819	1.3661	1.3357	1.3237
P204	1.3809	1.3183	1.2885	1.2948
P396	1.3802	1.3048	1.293	1.281
P533	1.3792	1.3672	1.3365	1.3244
P527	1.3788	1.3626	1.3316	1.3196
P539	1.378	1.3607	1.3309	1.319
P532	1.3776	1.3648	1.3343	1.3223
P598	1.3755	1.3131	1.2975	1.2868
P400	1.3753	1.2998	1.2885	1.2766
P327	1.3722	1.288	1.2627	1.2541
P529	1.3646	1.3487	1.3189	1.3074
P528	1.3584	1.3485	1.3179	1.3062
P537	1.3576	1.3529	1.3221	1.3104
P525	1.3534	1.3505	1.3192	1.3073
P577	1.3522	1.3098	1.2903	1.2806
P609	1.3448	1.314	1.2887	1.2779
P561	1.3413	1.3324	1.3016	1.2897
P579	1.3405	1.6165	1.6102	1.5981
P605	1.33	1.2971	1.2771	1.2665
P354	1.3284	1.325	1.2943	1.2823
P355	1.3273	1.3048	1.2758	1.2674
P523	1.3245	1.3353	1.3043	1.2926
P222	1.3202	1.2459	1.2293	1.2272
P144	1.319	1.2636	1.2346	1.2454
P576	1.3158	1.2858	1.2643	1.2546
P608	1.3144	1.2557	1.2463	1.2363
P583	1.3118	1.2336	1.2311	1.229
P108	1.3107	1.2615	1.2368	1.2282
P475	1.2989	1.228	1.2007	1.1896
P540	1.2988	1.3138	1.2833	1.272
P662	1.2926	1.2313	1.2213	1.2109
P520	1.2922	1.5368	1.5083	1.4944
P186	1.2893	1.3053	1.2833	1.277
P568	1.2876	1.2743	1.2499	1.2396
P150	1.2864	1.229	1.2062	1.223
P606	1.284	1.2645	1.2419	1.2324
P610	1.2815	1.2344	1.2228	1.2134
P334	1.2782	1.2001	1.1775	1.1825
P660	1.2747	1.2551	1.2292	1.2187
P469	1.2669	1.1918	1.1716	1.175
P246	1.2644	1.1949	1.1693	1.1586
P601	1.2586	1.2184	1.2044	1.1965
P413	1.2564	1.1843	1.1749	1.1641
P344	1.2561	1.1857	1.1663	1.1727
P612	1.2545	1.2069	1.1952	1.1856
P599	1.2542	1.2159	1.2018	1.1939
P620	1.2535	1.2022	1.1908	1.181
P135	1.2522	1.2072	1.1816	1.1762
P401	1.2493	1.1767	1.1785	1.1678
P619	1.2492	1.205	1.1939	1.1854
P661	1.2485	1.2051	1.1924	1.1831
P362	1.248	1.1795	1.1559	1.1475
P516	1.2458	1.2764	1.2997	1.3161
P291	1.2416	1.1683	1.1412	1.1411
P370	1.2287	1.2028	1.1841	1.1873
P137	1.2205	1.1681	1.1462	1.1431
P398	1.2198	1.1481	1.1427	1.1322
P345	1.2073	1.1646	1.1439	1.1442
P293	1.2072	1.1677	1.2033	1.1922
P509	1.2059	1.133	1.1106	1.1024
P318	1.2044	1.2424	1.2393	1.2507
P581	1.2035	1.4561	1.446	1.4342
P526	1.2031	1.2487	1.2217	1.2104
P666	1.1954	1.135	1.1261	1.1158
P320	1.1809	1.3007	1.2927	1.2878
P580	1.148	1.3904	1.3954	1.3869
P164	1.1443	1.079	1.1351	1.1285
P607	1.1428	1.1265	1.1087	1.1018
P223	1.1417	1.096	1.0725	1.0885
P603	1.1409	1.1256	1.1082	1.1013
P585	1.1372	1.0681	1.1074	1.1113
P613	1.1321	1.1144	1.0965	1.0891
P617	1.1321	1.1148	1.098	1.0908
P665	1.1247	1.1132	1.0959	1.0872
P230	1.1173	1.1185	1.0974	1.1043
P178	1.1144	1.1408	1.1297	1.12
P235	1.1025	1.035	1.1121	1.1101
P117	1.0904	1.0659	1.0484	1.0394
P171	1.087	1.07	1.0459	1.0627
P331	1.0865	1.0343	1.0509	1.0436
P659	1.0821	1.0291	1.0208	1.0114
P550	1.0816	1.0147	0.99636	1.0125
P123	1.078	1.021	1.0008	0.99484
P125	1.077	1.0493	1.0251	1.0315
P459	1.0415	1.3215	1.2914	1.2824
P360	1.0353	0.97823	0.96982	0.97148
P652	1.0351	1.0079	1.0226	1.0131
P182	1.0241	1.0139	1.0025	0.99439
P119	1.0238	0.96188	0.93977	0.96914
P228	1.0192	0.97226	0.98455	0.97637
P343	1.0173	1.0343	1.0114	1.0024
P132	1.0131	1.0161	1.0015	0.99438
P213	1.0122	0.96194	0.9413	0.95248
P226	1.0049	1.0627	1.055	1.071
P175	0.99824	0.94518	0.93461	0.92632
P549	0.99809	1.2738	1.2463	1.2386
P312	0.99789	1.0002	1.0576	1.048
P240	0.99778	1.0527	1.0464	1.0635
P361	0.99387	0.94134	0.94085	0.93297
P368	0.98433	0.92597	0.98052	0.97161
P103	0.98245	0.92393	0.9367	0.93594
P187	0.97901	0.92916	0.90794	0.9078
P176	0.97643	0.92544	0.91466	0.93215
P349	0.96946	0.91051	0.89907	0.90668
P546	0.96419	0.97526	0.95821	0.9508
P381	0.9631	1.0072	1.0068	1.0271
P664	0.95888	0.92444	0.91099	0.90289
P365	0.95852	0.89931	0.88427	0.87851
P243	0.95278	0.90295	0.90617	0.90317
P493	0.95216	0.92248	0.90139	0.89579
P234	0.94921	0.92145	0.95506	0.95221
P522	0.93737	1.0264	1.0321	1.0226
P387	0.92895	0.93203	0.96661	0.97809
P247	0.92531	0.97628	0.97017	0.99607
P104	0.91263	0.92193	0.90513	0.9021
P120	0.9122	0.85616	0.8501	0.84279
P378	0.90404	0.94478	0.98146	0.9724
P191	0.90144	0.92814	0.91055	0.91416
P319	0.89721	1.1941	1.1703	1.1648
P313	0.89683	0.88041	0.869	0.86186
P109	0.89366	0.93559	0.95076	0.94811
P414	0.89165	0.83812	0.84706	0.83924
P211	0.8862	0.85538	0.83604	0.86077
P106	0.87809	0.85372	0.84995	0.84268
P126	0.86895	0.81698	0.83664	0.83134
P184	0.86723	0.92939	0.90783	0.90328
P634	0.84558	0.95714	0.93532	0.92918
P309	0.84305	0.80311	0.78457	0.79563
P231	0.84156	0.7924	0.88554	0.87759
P667	0.84125	0.79352	0.77848	0.77207
P507	0.83217	0.84429	0.82602	0.83752
P470	0.82271	0.79706	0.7795	0.78048
P586	0.82227	0.77151	0.79632	0.82144
P201	0.82166	0.77864	0.82333	0.81831
P495	0.82103	0.77545	0.76113	0.77727
P383	0.81348	0.79691	0.86488	0.87509
P427	0.81252	0.81733	0.84242	0.87305
P394	0.8067	0.80894	0.83681	0.86731
P562	0.80306	0.80649	0.78907	0.80069
P292	0.80265	0.81721	0.80512	0.79862
P672	0.79645	0.75896	0.75523	0.77369
P389	0.79621	0.78021	0.83912	0.86311
P566	0.79108	0.77956	0.76461	0.77797
P111	0.78757	0.75336	0.74534	0.74084
P358	0.78666	0.7453	0.72818	0.72413
P574	0.77953	0.75984	0.74694	0.76131
P544	0.77614	0.74888	0.74216	0.74019
P648	0.7735	0.78783	0.82597	0.81871
P675	0.76901	0.74453	0.73318	0.74816
P253	0.76107	0.7304	0.72977	0.7475
P283	0.76018	0.72553	0.72388	0.74276
P250	0.75925	0.7286	0.72843	0.74675
P565	0.75874	0.78174	0.7636	0.77184
P264	0.75809	0.7262	0.72652	0.74619
P391	0.75742	0.73067	0.81371	0.83472
P284	0.75723	0.72693	0.72701	0.74543
P674	0.75711	0.73319	0.72156	0.73616
P591	0.75526	0.71135	0.74368	0.76858
P266	0.73919	0.71116	0.70661	0.71792
P671	0.72925	0.68912	0.72343	0.74798
P198	0.72884	0.74514	0.73974	0.80572
P498	0.72617	0.88057	0.86854	0.86326
P146	0.71985	0.8906	0.88343	0.87988
P249	0.71196	0.67246	0.80492	0.81315
P114	0.7077	0.98013	0.95842	0.95228
P560	0.70762	0.79056	0.77781	0.77995
P260	0.70733	0.68424	0.68063	0.69074
P388	0.70629	0.67638	0.77859	0.79154
P417	0.70311	0.72676	0.72312	0.76206
P489	0.70221	0.66432	0.65254	0.66477
P594	0.70135	0.70923	0.69279	0.7014
P270	0.70072	0.67323	0.66605	0.67348
P656	0.69699	0.7502	0.7751	0.77015
P399	0.69682	0.6569	0.79542	0.80471
P202	0.69621	0.67909	0.86716	0.85929
P418	0.69587	0.65583	0.79451	0.80389
P102	0.69384	0.7972	0.77871	0.78109
P271	0.68964	0.66744	0.67132	0.68976
P286	0.68853	0.68723	0.67128	0.66887
P265	0.68704	0.66018	0.65259	0.65907
P326	0.68474	0.69773	0.70116	0.69489
P424	0.68376	0.64355	0.78524	0.79534
P559	0.67934	0.8271	0.82357	0.82173
P322	0.67895	0.64746	0.63402	0.63658
P491	0.67727	0.6396	0.62796	0.64216
P225	0.67535	0.63363	0.78648	0.79733
P492	0.67454	0.6366	0.62464	0.63958
P558	0.67408	0.78416	0.77688	0.77677
P140	0.66928	0.65907	0.72375	0.71902
P342	0.66772	0.76351	0.75026	0.74519
P183	0.66757	0.92121	0.91573	0.90743
P412	0.66544	0.62551	0.77431	0.78554
P654	0.6643	0.65688	0.65969	0.65503
P486	0.65382	0.72221	0.71879	0.71225
P376	0.6293	0.66875	0.6742	0.67176
P587	0.62703	0.73405	0.73026	0.72957
P353	0.62158	0.80623	0.78972	0.78322
P466	0.61739	0.83141	0.83139	0.82456
P347	0.61687	0.83298	0.81758	0.81076
P443	0.61638	0.77088	0.76518	0.75823
P406	0.61558	0.5777	0.73736	0.75058
P409	0.6148	0.57688	0.73789	0.75142
P445	0.61	0.59696	0.63072	0.62707
P485	0.60794	0.57525	0.57914	0.60569
P410	0.60791	0.57035	0.73325	0.74742
P440	0.60543	0.75576	0.75041	0.74388
P397	0.60442	0.65863	0.64885	0.66977
P392	0.59949	0.64782	0.6405	0.66065
P635	0.59258	0.68905	0.68558	0.69327
P641	0.59258	0.68905	0.68558	0.69327
P622	0.59258	0.68905	0.68558	0.69327
P623	0.59258	0.68905	0.68558	0.69327
P624	0.59258	0.68905	0.68558	0.69327
P627	0.59258	0.68905	0.68558	0.69327
P628	0.59258	0.68905	0.68558	0.69327
P630	0.59258	0.68905	0.68558	0.69327
P633	0.59258	0.68905	0.68558	0.69327
P669	0.59258	0.64887	0.66784	0.66524
P670	0.59258	0.64887	0.66784	0.66524
P645	0.59258	0.58981	0.62307	0.6195
P649	0.59258	0.58981	0.62307	0.6195
P651	0.59258	0.58981	0.62307	0.6195
P677	0.59258	0.57859	0.61962	0.64128
P625	0.59258	0.68905	0.68558	0.69327
P626	0.59258	0.68905	0.68558	0.69327
P455	0.59252	0.57328	0.56666	0.56255
P163	0.59177	0.64655	0.64186	0.64396
P453	0.5914	0.57224	0.56568	0.56157
P317	0.59049	0.63783	0.63852	0.63263
P682	0.59038	0.56011	0.55228	0.56512
P456	0.58984	0.57079	0.56432	0.5602
P454	0.5881	0.56917	0.56279	0.55867
P426	0.58618	0.55018	0.71252	0.72733
P457	0.58595	0.56716	0.5609	0.55678
P416	0.57886	0.54342	0.70504	0.71996
P385	0.57686	0.77962	0.79471	0.78927
P408	0.57507	0.53992	0.70113	0.71609
P476	0.57455	0.53944	0.70059	0.71556
P402	0.57401	0.53895	0.70003	0.715
P356	0.57325	0.74576	0.72976	0.72521
P484	0.57009	0.53678	0.53193	0.5476
P338	0.56874	0.56256	0.55497	0.55574
P429	0.55845	0.52462	0.68368	0.69878
P254	0.55419	0.54685	0.54582	0.55201
P431	0.54762	0.51466	0.67213	0.68727
P439	0.54095	0.52067	0.51258	0.50786
P161	0.53931	0.73979	0.72262	0.7384
P419	0.53204	0.50252	0.62278	0.63058
P411	0.52761	0.52131	0.58862	0.63012
P238	0.52733	0.62883	0.63714	0.63165
P196	0.52463	0.49452	0.5106	0.54366
P193	0.52454	0.59425	0.58525	0.58222
P472	0.5232	0.49226	0.64576	0.6609
P478	0.51954	0.48892	0.64178	0.65692
P473	0.50993	0.48012	0.63128	0.6464
P377	0.50738	0.63674	0.63238	0.62964
P143	0.49908	0.46832	0.47897	0.59131
P130	0.48367	0.47153	0.49868	0.54057
P205	0.48058	0.56242	0.62151	0.63114
P156	0.46855	0.4771	0.68679	0.69571
P512	0.46696	0.45129	0.47964	0.49817
P515	0.44734	0.42936	0.46955	0.49212
P189	0.44584	0.75465	0.75694	0.75302
P273	0.42797	0.4282	0.42324	0.42267
P275	0.42797	0.4282	0.42324	0.42267
P290	0.42797	0.4282	0.42324	0.42267
P294	0.42797	0.4282	0.42324	0.42267
P303	0.42797	0.4282	0.42324	0.42267
P339	0.42797	0.4282	0.42324	0.42267
P467	0.42797	0.41752	0.41719	0.41365
P373	0.42797	0.4077	0.40563	0.40927
P471	0.42797	0.48663	0.47536	0.4731
P263	0.42797	0.4282	0.42324	0.42267
P267	0.42797	0.4282	0.42324	0.42267
P268	0.42797	0.4282	0.42324	0.42267
P274	0.42797	0.4282	0.42324	0.42267
P279	0.42797	0.4282	0.42324	0.42267
P281	0.42797	0.4282	0.42324	0.42267
P297	0.42797	0.4282	0.42324	0.42267
P300	0.42797	0.4282	0.42324	0.42267
P310	0.42797	0.4282	0.42324	0.42267
P311	0.42797	0.4282	0.42324	0.42267
P460	0.42797	0.41752	0.41719	0.41365
P465	0.42797	0.41752	0.41719	0.41365
P468	0.42797	0.40903	0.39997	0.39852
P403	0.42797	0.40857	0.49432	0.4985
P405	0.42797	0.40857	0.49432	0.4985
P438	0.42797	0.40552	0.54055	0.55516
P483	0.42797	0.40176	0.39378	0.3991
P288	0.42797	0.4282	0.42324	0.42267
P463	0.42797	0.41752	0.41719	0.41365
P185	0.42581	0.6342	0.64711	0.64114
P105	0.42378	0.66683	0.65397	0.64823
P113	0.4002	0.49284	0.48178	0.53499
P511	0.3962	0.37475	0.44988	0.48257
P446	0.38265	0.36676	0.37281	0.36992
P421	0.37342	0.54414	0.56565	0.58117
P107	0.37025	0.62968	0.61536	0.63487
P134	0.36777	0.47456	0.51563	0.53399
P148	0.36569	0.54495	0.56512	0.58318
P372	0.35156	0.34464	0.36335	0.36175
P375	0.32931	0.45136	0.45527	0.45319
P329	0.32903	0.65032	0.63527	0.62962
P142	0.32228	0.46179	0.5262	0.52934
P203	0.26921	0.28403	0.58492	0.58701
P169	0.24163	0.97632	1.0077	0.9995
P367	0.23964	0.81466	0.80329	0.79638
P444	0.2329	0.33477	0.33321	0.33264
P170	0.2204	0.35739	0.4074	0.40366
P341	0.20637	0.91693	0.90838	0.9044
P452	0.20523	0.26883	0.27861	0.2888
P160	0.20052	0.23996	0.5203	0.56166
P504	0.19885	0.73631	0.84683	0.84193
P315	0.19846	0.62005	0.69051	0.68452
P173	0.19746	0.51795	0.5139	0.5116
P325	0.18934	0.603	0.6347	0.62964
P129	0.18886	0.68408	0.66846	0.66353
P285	0.18682	0.77262	0.75889	0.75684
P441	0.18533	0.21769	0.25269	0.25293
P127	0.18451	0.52835	0.51978	0.56458
P330	0.18401	0.6542	0.64215	0.63622
P384	0.1814	0.71197	0.69904	0.69259
P147	0.17996	0.7534	0.73872	0.7374
P217	0.17714	0.38525	0.48165	0.54888
P152	0.17683	0.29461	0.51945	0.55039
P304	0.16943	0.18981	0.19606	0.24118
P487	0.16571	0.26178	0.27384	0.29418
P155	0.15276	0.31439	0.47752	0.4946
P245	0.15007	0.17024	0.41328	0.42218
P324	0.14676	0.7274	0.72059	0.71947
P501	0.14584	0.26233	0.74521	0.82447
P500	0.14424	0.25871	0.73396	0.81089
P518	0.14127	0.23959	0.71007	0.7869
P357	0.13128	0.15652	0.20736	0.26298
P352	0.12276	0.26929	0.33248	0.34282
P437	0.12094	0.24392	0.25163	0.36674
P168	0.099112	0.32627	0.32886	0.35399
P207	0.08985	0.25937	0.28947	0.37942
P503	0.082303	0.66801	0.80221	0.8007
P552	0.082303	0.66801	0.80221	0.8007
P442	0.075257	0.19147	0.19268	0.19507
P218	0.068223	0.16707	0.58834	0.60499
P229	0.067982	0.11733	0.51124	0.52942
P346	0.063274	0.55629	0.55463	0.5627
P295	0.052218	0.93724	0.91676	0.91029
P227	0.051438	0.19072	0.21126	0.33871
P236	0.049898	0.2094	0.253	0.2884
P141	0.045694	0.26784	0.50661	0.55781
P301	0.041272	0.13388	0.51504	0.56601
P314	0.040719	0.56768	0.58062	0.58009
P307	0.036325	0.51383	0.50772	0.50772
P239	0.029254	0.55092	0.53866	0.53457
P321	0.024145	0.60927	0.69857	0.69419
P128	0.0035688	0.62333	0.63153	0.68889
P138	0.0026935	0.2655	0.50931	0.53287

## Sheet: D. ANOVA species ESI+
Significant ANOVA features, termite species comparisons, ESI+
Feature ID	f.value	p.value	-LOG10(p)	FDR	Fisher's LSD
P110	273.69	4.1777e-19	18.379	1.763e-16	M. natalensis - O. badius; M. natalensis - Odontotermes sp
P121	46.234	1.3429e-09	8.872	2.8334e-07	M. natalensis - O. badius; M. natalensis - Odontotermes sp
P199	35.417	2.1457e-08	7.6684	3.0182e-06	M. natalensis - O. badius; M. natalensis - Odontotermes sp; O. badius - Odontotermes sp
P501	33.698	3.5217e-08	7.4533	3.7154e-06	O. badius - M. natalensis; O. badius - Odontotermes sp
P197	32.389	5.2005e-08	7.284	4.3892e-06	M. natalensis - O. badius; M. natalensis - Odontotermes sp
P500	31.315	7.2168e-08	7.1417	5.0758e-06	O. badius - M. natalensis; O. badius - Odontotermes sp
P216	28.99	1.509e-07	6.8213	8.734e-06	M. natalensis - O. badius; M. natalensis - Odontotermes sp
P214	28.706	1.6557e-07	6.781	8.734e-06	M. natalensis - O. badius; M. natalensis - Odontotermes sp
P518	27.531	2.447e-07	6.6114	1.1474e-05	O. badius - M. natalensis; O. badius - Odontotermes sp
P514	26.573	3.3923e-07	6.4695	1.4315e-05	O. badius - M. natalensis; Odontotermes sp - M. natalensis
P206	23.894	8.8285e-07	6.0541	3.3869e-05	O. badius - M. natalensis; Odontotermes sp - M. natalensis
P174	23.393	1.0636e-06	5.9732	3.7404e-05	M. natalensis - O. badius; M. natalensis - Odontotermes sp
P434	22.413	1.5423e-06	5.8118	5.0066e-05	O. badius - M. natalensis; Odontotermes sp - M. natalensis
P157	20.198	3.714e-06	5.4302	0.00011195	M. natalensis - O. badius; M. natalensis - Odontotermes sp
P151	18.952	6.2425e-06	5.2046	0.00017562	O. badius - M. natalensis; Odontotermes sp - M. natalensis; O. badius - Odontotermes sp
P153	18.426	7.8222e-06	5.1067	0.00020631	M. natalensis - O. badius; M. natalensis - Odontotermes sp
P149	17.958	9.5877e-06	5.0183	0.000238	M. natalensis - Odontotermes sp; O. badius - Odontotermes sp
P428	16.378	1.9495e-05	4.7101	0.00045182	O. badius - M. natalensis; Odontotermes sp - M. natalensis
P154	16.286	2.0342e-05	4.6916	0.00045182	M. natalensis - O. badius; M. natalensis - Odontotermes sp
P145	15.197	3.3961e-05	4.469	0.00071659	O. badius - M. natalensis; Odontotermes sp - M. natalensis
P548	14.463	4.8503e-05	4.3142	0.00097469	O. badius - M. natalensis; Odontotermes sp - M. natalensis
P133	13.941	6.2865e-05	4.2016	0.0012059	M. natalensis - O. badius; M. natalensis - Odontotermes sp
P332	13.648	7.2844e-05	4.1376	0.0013365	M. natalensis - O. badius; M. natalensis - Odontotermes sp
P118	13.518	7.7823e-05	4.1089	0.0013684	M. natalensis - O. badius; M. natalensis - Odontotermes sp
P209	12.944	0.00010454	3.9807	0.0017647	M. natalensis - O. badius; M. natalensis - Odontotermes sp
P335	12.766	0.00011471	3.9404	0.0018134	M. natalensis - O. badius; M. natalensis - Odontotermes sp
P269	12.744	0.00011602	3.9355	0.0018134	M. natalensis - O. badius; M. natalensis - Odontotermes sp
P165	12.608	0.00012463	3.9044	0.0018783	M. natalensis - O. badius; M. natalensis - Odontotermes sp
P299	12.173	0.000157	3.8041	0.0022787	M. natalensis - O. badius; M. natalensis - Odontotermes sp
P179	12.114	0.00016199	3.7905	0.0022787	M. natalensis - O. badius; M. natalensis - Odontotermes sp
P188	12.004	0.00017189	3.7648	0.0023399	M. natalensis - O. badius; M. natalensis - Odontotermes sp
P194	11.861	0.00018571	3.7312	0.0024402	M. natalensis - O. badius; M. natalensis - Odontotermes sp
P192	11.811	0.00019082	3.7194	0.0024402	M. natalensis - O. badius; M. natalensis - Odontotermes sp
P516	11.704	0.00020223	3.6942	0.00251	O. badius - M. natalensis; Odontotermes sp - M. natalensis
P116	11.431	0.00023481	3.6293	0.0028311	M. natalensis - O. badius; M. natalensis - Odontotermes sp
P180	10.999	0.0002985	3.5251	0.0034991	M. natalensis - O. badius; M. natalensis - Odontotermes sp
P162	10.919	0.00031223	3.5055	0.0035611	M. natalensis - Odontotermes sp
P477	10.519	0.00039148	3.4073	0.0043475	O. badius - M. natalensis; Odontotermes sp - M. natalensis
P302	10.258	0.00045477	3.3422	0.0049209	M. natalensis - O. badius; M. natalensis - Odontotermes sp
P181	10.038	0.00051661	3.2868	0.0054502	M. natalensis - O. badius; M. natalensis - Odontotermes sp
P521	9.9842	0.00053314	3.2732	0.0054875	O. badius - M. natalensis; Odontotermes sp - M. natalensis
P348	9.7849	0.00059921	3.2224	0.0060207	M. natalensis - O. badius; M. natalensis - Odontotermes sp
P190	9.6485	0.00064943	3.1875	0.0063735	Odontotermes sp - M. natalensis
P296	9.413	0.00074711	3.1266	0.0071654	M. natalensis - O. badius; M. natalensis - Odontotermes sp
P242	9.2861	0.00080618	3.0936	0.0074301	M. natalensis - Odontotermes sp
P166	9.2525	0.00082268	3.0848	0.0074301	M. natalensis - O. badius; M. natalensis - Odontotermes sp
P122	9.2099	0.00084406	3.0736	0.0074301	M. natalensis - O. badius; M. natalensis - Odontotermes sp
P124	9.2078	0.00084513	3.0731	0.0074301	M. natalensis - O. badius; M. natalensis - Odontotermes sp
P172	9.1291	0.0008863	3.0524	0.007633	M. natalensis - O. badius; M. natalensis - Odontotermes sp
P337	9.0645	0.00092165	3.0354	0.0077787	M. natalensis - O. badius; M. natalensis - Odontotermes sp
P331	9.0297	0.00094138	3.0262	0.0077894	O. badius - M. natalensis; Odontotermes sp - M. natalensis
P167	8.7752	0.0010998	2.9587	0.0089256	M. natalensis - O. badius; M. natalensis - Odontotermes sp
P289	8.5708	0.0012478	2.9039	0.0099352	M. natalensis - O. badius; M. natalensis - Odontotermes sp
P136	8.3064	0.0014716	2.8322	0.011478	M. natalensis - O. badius; M. natalensis - Odontotermes sp
P519	8.2802	0.001496	2.8251	0.011478	O. badius - M. natalensis; Odontotermes sp - M. natalensis
P158	7.9781	0.0018111	2.7421	0.013648	O. badius - M. natalensis; Odontotermes sp - M. natalensis
P186	7.7631	0.0020783	2.6823	0.015198	M. natalensis - O. badius; M. natalensis - Odontotermes sp
P366	7.7552	0.0020888	2.6801	0.015198	M. natalensis - Odontotermes sp
P200	7.682	0.0021898	2.6596	0.015663	O. badius - M. natalensis; Odontotermes sp - M. natalensis
P547	7.4826	0.0024921	2.6034	0.017528	Odontotermes sp - M. natalensis
P320	7.4509	0.0025442	2.5944	0.017601	O. badius - M. natalensis; Odontotermes sp - M. natalensis
P323	7.2838	0.0028386	2.5469	0.019321	M. natalensis - O. badius; M. natalensis - Odontotermes sp
P368	7.2575	0.0028881	2.5394	0.019346	O. badius - M. natalensis; Odontotermes sp - M. natalensis
P535	6.9208	0.0036116	2.4423	0.02333	Odontotermes sp - M. natalensis
P395	6.9129	0.0036308	2.44	0.02333	M. natalensis - O. badius; M. natalensis - Odontotermes sp
P618	6.9055	0.0036487	2.4379	0.02333	Odontotermes sp - M. natalensis; Odontotermes sp - O. badius
P393	6.8521	0.0037817	2.4223	0.023819	M. natalensis - O. badius; M. natalensis - Odontotermes sp
P396	6.7411	0.0040751	2.3899	0.02529	M. natalensis - O. badius; M. natalensis - Odontotermes sp
P400	6.6706	0.0042743	2.3691	0.026141	M. natalensis - O. badius; M. natalensis - Odontotermes sp
P327	6.6264	0.0044042	2.3561	0.026551	M. natalensis - O. badius; M. natalensis - Odontotermes sp
P614	6.3219	0.0054235	2.2657	0.032235	Odontotermes sp - M. natalensis
P579	6.2935	0.0055308	2.2572	0.032417	Odontotermes sp - M. natalensis; Odontotermes sp - O. badius
P598	6.1555	0.0060854	2.2157	0.035179	Odontotermes sp - M. natalensis
P583	6.1235	0.006222	2.2061	0.035482	Odontotermes sp - M. natalensis; Odontotermes sp - O. badius
P112	6.103	0.0063116	2.1999	0.035513	M. natalensis - Odontotermes sp
P230	5.9958	0.0068022	2.1673	0.03777	O. badius - M. natalensis; Odontotermes sp - M. natalensis
P543	5.9704	0.0069242	2.1596	0.037948	Odontotermes sp - M. natalensis
P608	5.948	0.0070338	2.1528	0.038055	Odontotermes sp - M. natalensis; Odontotermes sp - O. badius
P542	5.9002	0.0072742	2.1382	0.038849	Odontotermes sp - M. natalensis
P355	5.8676	0.0074432	2.1282	0.038849	M. natalensis - O. badius; M. natalensis - Odontotermes sp
P584	5.858	0.0074938	2.1253	0.038849	Odontotermes sp - M. natalensis
P577	5.8351	0.0076155	2.1183	0.038849	Odontotermes sp - M. natalensis
P536	5.7812	0.0079117	2.1017	0.038849	Odontotermes sp - M. natalensis
P204	5.7711	0.007968	2.0987	0.038849	M. natalensis - Odontotermes sp
P530	5.7495	0.0080911	2.092	0.038849	Odontotermes sp - M. natalensis
P538	5.7473	0.0081038	2.0913	0.038849	Odontotermes sp - M. natalensis
P378	5.7162	0.0082846	2.0817	0.038849	M. natalensis - O. badius
P175	5.7133	0.0083014	2.0808	0.038849	M. natalensis - O. badius; M. natalensis - Odontotermes sp
P563	5.7068	0.0083402	2.0788	0.038849	Odontotermes sp - M. natalensis
P533	5.6809	0.0084947	2.0709	0.038849	Odontotermes sp - M. natalensis
P527	5.6798	0.0085018	2.0705	0.038849	Odontotermes sp - M. natalensis
P662	5.6737	0.0085388	2.0686	0.038849	Odontotermes sp - M. natalensis; Odontotermes sp - O. badius
P532	5.6569	0.0086411	2.0634	0.038849	Odontotermes sp - M. natalensis
P539	5.6549	0.0086536	2.0628	0.038849	Odontotermes sp - M. natalensis
P610	5.5374	0.0094115	2.0263	0.041807	Odontotermes sp - M. natalensis; Odontotermes sp - O. badius
P605	5.5109	0.009592	2.0181	0.041928	Odontotermes sp - M. natalensis
P529	5.5043	0.0096375	2.016	0.041928	Odontotermes sp - M. natalensis
P354	5.4411	0.010085	1.9963	0.04264	Odontotermes sp - M. natalensis
P528	5.4364	0.01012	1.9948	0.04264	Odontotermes sp - M. natalensis
P537	5.4276	0.010184	1.9921	0.04264	Odontotermes sp - M. natalensis
P525	5.4198	0.010242	1.9896	0.04264	Odontotermes sp - M. natalensis
P334	5.4111	0.010306	1.9869	0.04264	M. natalensis - O. badius; M. natalensis - Odontotermes sp
P561	5.3905	0.010461	1.9804	0.042728	Odontotermes sp - M. natalensis
P108	5.3813	0.01053	1.9776	0.042728	M. natalensis - Odontotermes sp
P576	5.3661	0.010646	1.9728	0.042787	Odontotermes sp - M. natalensis
P609	5.3397	0.010852	1.9645	0.043203	Odontotermes sp - M. natalensis
P144	5.2935	0.011221	1.95	0.044256	M. natalensis - Odontotermes sp
P469	5.28	0.011332	1.9457	0.04426	M. natalensis - O. badius; M. natalensis - Odontotermes sp
P601	5.2679	0.011432	1.9419	0.04426	Odontotermes sp - M. natalensis; Odontotermes sp - O. badius
P475	5.2366	0.011695	1.932	0.044559	M. natalensis - Odontotermes sp
P612	5.2208	0.01183	1.927	0.044559	Odontotermes sp - M. natalensis; Odontotermes sp - O. badius
P599	5.2178	0.011856	1.9261	0.044559	Odontotermes sp - M. natalensis; Odontotermes sp - O. badius
P620	5.2091	0.011932	1.9233	0.044559	Odontotermes sp - M. natalensis; Odontotermes sp - O. badius
P619	5.1603	0.012364	1.9079	0.045248	Odontotermes sp - M. natalensis; Odontotermes sp - O. badius
P413	5.1601	0.012365	1.9078	0.045248	M. natalensis - O. badius; M. natalensis - Odontotermes sp
P661	5.1521	0.012438	1.9053	0.045248	Odontotermes sp - M. natalensis; Odontotermes sp - O. badius
P523	5.1355	0.01259	1.9	0.04541	Odontotermes sp - M. natalensis
P222	5.0877	0.013039	1.8848	0.046457	M. natalensis - Odontotermes sp
P401	5.0813	0.0131	1.8827	0.046457	M. natalensis - O. badius; M. natalensis - Odontotermes sp
P291	4.9963	0.013945	1.8556	0.048731	M. natalensis - Odontotermes sp
P606	4.9936	0.013973	1.8547	0.048731	Odontotermes sp - M. natalensis
P318	4.9806	0.014107	1.8506	0.048797	M. natalensis - Odontotermes sp; O. badius - Odontotermes sp

## Sheet: E. VIP species ESI-
PLS-DA VIP features for termite species comparisons, ESI-
	VIP
Feature ID	Comp. 1	Comp. 2	Comp. 3	Comp. 4
N046	2.4832	2.3394	2.2967	2.2818
N132	2.4677	2.3022	2.2629	2.2478
N338	2.3262	2.2234	2.1999	2.1868
N022	2.3212	2.166	2.127	2.1173
N358	2.2706	2.1254	2.1129	2.0996
N260	2.2597	2.1136	2.0967	2.0838
N172	2.2162	2.1268	2.0958	2.0866
N262	2.2161	2.0704	2.0498	2.0384
N033	2.2117	2.1088	2.0751	2.0656
N259	2.1862	2.0388	2.0024	1.9922
N264	2.14	1.9958	1.9595	1.9485
N039	2.1095	2.0249	1.9885	1.9759
N043	2.0567	1.9416	1.9067	1.8979
N235	2.0119	1.8899	1.871	1.8592
N178	1.9781	1.846	1.8206	1.8165
N040	1.9754	1.8427	1.8153	1.8119
N261	1.9548	1.841	1.8087	1.8027
N070	1.9005	1.7894	1.7585	1.7503
N357	1.8961	1.7928	1.7612	1.7557
N096	1.8928	1.7881	1.7557	1.7474
N052	1.8765	1.7914	1.7966	1.7875
N104	1.8756	1.763	1.731	1.7239
N115	1.8752	1.7646	1.7323	1.7252
N050	1.8425	1.734	1.7434	1.7333
N390	1.8338	1.7301	1.6984	1.6956
N168	1.822	1.7774	1.7569	1.7454
N037	1.8191	1.7225	1.6925	1.6848
N258	1.8096	1.7158	1.7347	1.7234
N275	1.8073	1.7149	1.7193	1.7103
N218	1.7815	1.7701	1.7505	1.7399
N166	1.7333	1.655	1.6293	1.622
N063	1.7282	1.6308	1.6018	1.5941
N047	1.7193	1.6054	1.5808	1.5776
N031	1.7125	1.5981	1.5695	1.564
N114	1.7115	1.7244	1.7023	1.6927
N042	1.6714	1.5966	1.5706	1.5612
N118	1.6567	1.6193	1.609	1.5984
N049	1.6443	1.558	1.5296	1.5224
N028	1.6211	1.5194	1.4942	1.4869
N020	1.6186	1.5441	1.5521	1.5433
N054	1.6023	1.5179	1.4901	1.4892
N273	1.5654	1.4666	1.4535	1.4475
N074	1.5629	1.5031	1.4756	1.4679
N340	1.5612	1.5256	1.4992	1.4947
N179	1.5528	1.4501	1.4365	1.4304
N122	1.5359	1.44	1.4333	1.4282
N051	1.5286	1.4333	1.4268	1.4219
N075	1.5253	1.4698	1.4434	1.4349
N271	1.4736	1.5095	1.483	1.4802
N048	1.4666	1.3679	1.3458	1.3539
N173	1.463	1.3661	1.3621	1.3579
N392	1.4628	1.5019	1.4755	1.4727
N217	1.4266	1.3305	1.3099	1.303
N171	1.4261	1.3326	1.3281	1.3243
N267	1.4176	1.322	1.2997	1.2927
N359	1.4119	1.3385	1.3169	1.3232
N288	1.4053	1.3119	1.289	1.2818
N318	1.3829	1.3034	1.2811	1.2748
N188	1.375	1.287	1.2635	1.2674
N342	1.3746	1.3708	1.3885	1.3795
N321	1.3744	1.2984	1.2798	1.2721
N345	1.3656	1.3696	1.3563	1.3474
N386	1.3566	1.2653	1.2421	1.2396
N205	1.3547	1.2711	1.2586	1.2575
N420	1.3481	1.2573	1.2343	1.2319
N202	1.3471	1.2817	1.2614	1.253
N298	1.3399	1.283	1.2617	1.2637
N417	1.3147	1.252	1.2341	1.2264
N222	1.3066	1.2467	1.2259	1.2177
N396	1.2988	1.2195	1.2117	1.2142
N276	1.2864	1.3107	1.2902	1.2863
N398	1.2824	1.3083	1.2876	1.2837
N227	1.2772	1.2392	1.2571	1.2503
N128	1.27	1.1873	1.1755	1.1751
N380	1.266	1.1815	1.1604	1.158
N419	1.2601	1.4015	1.4493	1.4435
N400	1.256	1.2437	1.2258	1.2229
N124	1.2522	1.2008	1.1801	1.173
N170	1.2365	1.156	1.1356	1.1369
N341	1.224	1.1803	1.1729	1.1653
N387	1.2189	1.1695	1.1555	1.1584
N394	1.2176	1.1676	1.1536	1.1564
N056	1.215	1.1353	1.1148	1.1096
N223	1.2077	1.1442	1.1232	1.1174
N286	1.1991	1.1365	1.1167	1.1102
N236	1.1968	1.1334	1.1142	1.1073
N035	1.1966	1.1534	1.1392	1.1319
N408	1.1965	1.1459	1.1325	1.1373
N068	1.1954	1.2157	1.2163	1.2094
N395	1.1931	1.2155	1.1984	1.2005
N060	1.1881	1.1132	1.0933	1.0957
N041	1.1798	1.1106	1.0905	1.1004
N177	1.1747	1.1123	1.092	1.0893
N405	1.1742	1.1167	1.1039	1.1059
N393	1.164	1.1143	1.0993	1.1036
N339	1.1634	1.2464	1.2527	1.246
N413	1.1622	1.1133	1.0986	1.1033
N055	1.1431	1.0705	1.052	1.0462
N186	1.1393	1.0628	1.0945	1.0916
N064	1.1313	1.1065	1.0937	1.0993
N023	1.1207	1.0454	1.027	1.0436
N269	1.1133	1.0895	1.0749	1.0694
N032	1.1055	1.0315	1.0229	1.0206
N415	1.1043	1.0375	1.0195	1.0155
N072	1.0897	1.1835	1.1618	1.1636
N352	1.071	1.0027	0.98568	0.98535
N164	1.0673	0.99607	0.99972	1.0068
N349	1.0647	1.0996	1.0868	1.087
N376	1.0603	1.0276	1.0096	1.0048
N343	1.0501	0.98416	0.98393	0.97913
N344	1.0496	1.1581	1.1382	1.1564
N379	1.0468	0.99566	0.98341	0.97689
N145	1.036	1.0096	0.9912	0.98564
N058	1.0333	0.97305	0.95881	0.95646
N399	1.0152	1.0611	1.0426	1.037
N266	1.0027	1.1737	1.1523	1.1483
N161	1.0024	1.0923	1.0728	1.0797
N240	1.0023	0.9369	0.93804	0.93315
N029	0.99651	0.93418	0.92185	0.92387
N230	0.99511	0.93133	0.93403	0.92917
N067	0.97954	1.1842	1.2402	1.2319
N406	0.97833	0.97519	0.96243	0.96017
N434	0.97809	0.97477	0.96201	0.95974
N232	0.97756	0.9174	0.92409	0.91907
N162	0.97446	1.0721	1.0525	1.0554
N431	0.97056	0.93353	0.92854	0.92914
N407	0.97043	0.93281	0.92827	0.92917
N237	0.96926	0.90794	0.91421	0.90956
N403	0.96535	0.9095	0.89327	0.89423
N073	0.96407	1.1362	1.1567	1.1499
N402	0.964	0.908	0.89178	0.8928
N076	0.95928	1.1779	1.2524	1.2443
N362	0.95837	0.89676	0.90482	0.90614
N201	0.95522	0.90692	0.91556	0.91003
N368	0.95465	0.93975	0.92416	0.9342
N044	0.95425	0.89007	0.94807	0.95657
N077	0.95218	1.0409	1.0219	1.0308
N282	0.9455	1.0419	1.026	1.0492
N382	0.9446	0.88584	0.87013	0.87886
N080	0.94303	0.96262	0.95274	0.96099
N397	0.94024	0.88041	0.86468	0.87478
N423	0.94001	0.90696	0.90017	0.89945
N372	0.93962	0.88763	0.88693	0.88606
N333	0.93343	1.0286	1.0174	1.0315
N071	0.93182	0.97051	0.97953	0.97471
N280	0.9286	1.0061	0.99796	1.0164
N401	0.92314	0.89149	0.8843	0.88326
N356	0.91963	1.0207	1.0085	1.0208
N265	0.91919	0.86626	0.92198	0.9281
N422	0.91916	0.88783	0.88056	0.87945
N350	0.90989	0.90694	0.89049	0.90036
N326	0.90628	0.97147	0.97388	0.98606
N384	0.9004	0.86151	0.86067	0.86379
N418	0.89391	0.85509	0.85444	0.85768
N312	0.89133	0.86825	0.88797	0.88215
N353	0.89131	0.86239	0.84789	0.85384
N385	0.88879	0.83089	0.81571	0.81237
N332	0.87858	0.92416	0.93708	0.94943
N330	0.87665	0.92443	0.93975	0.94929
N025	0.87145	1.0029	1.0131	1.0068
N092	0.87123	0.82643	0.81471	0.81027
N078	0.86684	0.93983	0.92567	0.92912
N129	0.85503	0.89294	0.89222	0.92477
N229	0.84942	0.7933	0.78205	0.77745
N089	0.84868	0.90131	0.89902	0.9091
N093	0.84589	0.80204	0.79563	0.79233
N231	0.8453	0.86701	0.85116	0.87548
N086	0.83252	0.90073	0.88592	0.88
N277	0.82802	0.80724	0.83487	0.8475
N183	0.82578	0.78172	0.76794	0.76358
N244	0.82517	0.80842	0.82463	0.82042
N026	0.82397	0.80735	0.85388	0.84883
N319	0.82263	0.82041	0.81573	0.81311
N216	0.80623	0.81064	0.82487	0.82054
N210	0.80343	0.7589	0.76081	0.76066
N363	0.79985	0.74607	0.76788	0.77147
N239	0.79884	0.77726	0.79137	0.78705
N439	0.79502	0.8062	0.8617	0.86613
N221	0.79159	0.7401	0.81373	0.81472
N441	0.78222	0.80107	0.8547	0.85606
N187	0.78154	0.88773	0.89302	0.89199
N442	0.77588	0.86501	0.88975	0.89912
N272	0.77486	0.8036	0.80782	0.80263
N355	0.76097	0.78947	0.80755	0.82436
N278	0.76008	0.75945	0.82382	0.82978
N123	0.74798	0.69756	0.69231	0.69758
N181	0.73223	0.69918	0.68854	0.68422
N082	0.70056	0.71597	0.75315	0.77704
N116	0.70001	0.68897	0.67634	0.67188
N189	0.69854	0.76163	0.75091	0.74817
N233	0.69828	0.6972	0.71622	0.71345
N147	0.69412	0.65111	0.66764	0.66414
N241	0.69171	0.6805	0.69623	0.69292
N160	0.68465	0.68062	0.69705	0.69294
N414	0.68218	0.63776	0.66237	0.65946
N101	0.67934	0.65875	0.64692	0.64268
N440	0.67492	0.78495	0.7727	0.77398
N430	0.67492	0.65849	0.64984	0.64696
N389	0.67492	0.64129	0.64558	0.65134
N366	0.67492	0.6315	0.6533	0.65799
N416	0.67492	0.62943	0.61818	0.62303
N410	0.67492	0.78495	0.7727	0.77398
N438	0.67492	0.78495	0.7727	0.77398
N444	0.67492	0.78495	0.7727	0.77398
N424	0.67492	0.65849	0.64984	0.64696
N436	0.67492	0.65849	0.64984	0.64696
N364	0.67492	0.6315	0.6533	0.65799
N365	0.67492	0.6315	0.6533	0.65799
N367	0.67492	0.6315	0.6533	0.65799
N370	0.67492	0.6315	0.6533	0.65799
N371	0.67492	0.6315	0.6533	0.65799
N373	0.67492	0.6315	0.6533	0.65799
N374	0.67492	0.6315	0.6533	0.65799
N375	0.67492	0.6315	0.6533	0.65799
N381	0.67492	0.62943	0.61818	0.62303
N248	0.66804	0.67666	0.69757	0.69548
N242	0.66508	0.67432	0.69532	0.69328
N322	0.66334	0.66465	0.66227	0.66023
N360	0.6558	0.61982	0.76571	0.77371
N209	0.65449	0.61238	0.60116	0.5994
N150	0.65391	0.6098	0.60529	0.60635
N103	0.65333	0.64886	0.6499	0.64676
N087	0.65182	0.74727	0.76801	0.80042
N185	0.6513	0.62281	0.61507	0.61124
N425	0.65075	0.61414	0.60477	0.65433
N127	0.64278	0.66171	0.65159	0.64724
N191	0.64143	0.64874	0.70762	0.72494
N409	0.6311	0.63014	0.72823	0.72415
N212	0.63096	0.58957	0.57879	0.57747
N167	0.63044	0.63688	0.6978	0.71434
N169	0.62222	0.62806	0.6904	0.70638
N308	0.6181	0.66905	0.674	0.67014
N061	0.61627	0.58086	0.57144	0.62438
N120	0.61517	0.58059	0.57127	0.62393
N165	0.61228	0.68268	0.67335	0.68148
N094	0.61214	0.63823	0.62941	0.62521
N253	0.60246	0.62178	0.64365	0.64247
N194	0.59796	0.64329	0.63169	0.62804
N069	0.59351	0.95138	0.96038	0.95404
N238	0.58159	0.65571	0.70709	0.70264
N203	0.56504	0.52734	0.51767	0.5801
N065	0.56254	0.52468	0.51639	0.57233
N083	0.5477	0.93794	0.96676	0.96045
N437	0.50826	0.48723	0.47842	0.47907
N021	0.50483	0.47336	0.59267	0.623
N146	0.49387	0.47868	0.53804	0.57779
N175	0.49115	0.52354	0.59644	0.60671
N097	0.48744	0.53619	0.53291	0.52936
N257	0.48744	0.51961	0.54119	0.54127
N091	0.48744	0.53619	0.53291	0.52936
N098	0.48744	0.53619	0.53291	0.52936
N099	0.48744	0.53619	0.53291	0.52936
N108	0.48744	0.53619	0.53291	0.52936
N111	0.48744	0.53619	0.53291	0.52936
N143	0.48744	0.53619	0.53291	0.52936
N249	0.48744	0.51961	0.54119	0.54127
N252	0.48744	0.51961	0.54119	0.54127
N255	0.48744	0.51961	0.54119	0.54127
N079	0.48744	0.5134	0.50813	0.53467
N219	0.48744	0.48588	0.56484	0.57337
N066	0.48744	0.45484	0.44663	0.44376
N153	0.48744	0.45459	0.4557	0.45979
N090	0.48744	0.53619	0.53291	0.52936
N095	0.48744	0.53619	0.53291	0.52936
N106	0.48744	0.53619	0.53291	0.52936
N109	0.48744	0.53619	0.53291	0.52936
N112	0.48744	0.53619	0.53291	0.52936
N130	0.48744	0.53619	0.53291	0.52936
N131	0.48744	0.53619	0.53291	0.52936
N133	0.48744	0.53619	0.53291	0.52936
N134	0.48744	0.53619	0.53291	0.52936
N136	0.48744	0.53619	0.53291	0.52936
N137	0.48744	0.53619	0.53291	0.52936
N141	0.48744	0.53619	0.53291	0.52936
N190	0.48744	0.48588	0.56484	0.57337
N192	0.48744	0.48588	0.56484	0.57337
N193	0.48744	0.48588	0.56484	0.57337
N196	0.48744	0.48588	0.56484	0.57337
N197	0.48744	0.48588	0.56484	0.57337
N200	0.48744	0.48588	0.56484	0.57337
N224	0.48744	0.48588	0.56484	0.57337
N226	0.48744	0.48588	0.56484	0.57337
N228	0.48744	0.48588	0.56484	0.57337
N213	0.48744	0.45491	0.44818	0.44912
N110	0.48744	0.53619	0.53291	0.52936
N246	0.48744	0.46175	0.46583	0.46277
N125	0.48083	0.52145	0.51796	0.53898
N121	0.47296	0.73667	0.73403	0.73742
N214	0.45824	0.48049	0.48056	0.53282
N435	0.45571	0.5347	0.52869	0.54122
N378	0.45061	0.42193	0.41593	0.41698
N030	0.43923	0.74676	0.74458	0.74308
N247	0.43892	0.61328	0.79026	0.79959
N234	0.43829	0.43431	0.44328	0.45805
N154	0.43632	0.46312	0.46613	0.51297
N432	0.42772	0.40626	0.39899	0.40178
N383	0.42512	0.42322	0.43755	0.48957
N156	0.42214	0.39425	0.38867	0.46418
N327	0.41933	0.48924	0.7234	0.71861
N034	0.41273	0.75786	0.7461	0.74373
N388	0.40994	0.42535	0.41756	0.41827
N404	0.40148	0.49581	0.49265	0.50506
N325	0.3976	0.37936	0.6944	0.69094
N328	0.39288	0.37014	0.57007	0.5688
N059	0.39219	0.39106	0.40828	0.4641
N293	0.38955	0.65087	0.64202	0.64041
N113	0.3789	0.50005	0.60346	0.60173
N351	0.3744	0.65567	0.65605	0.65899
N045	0.3693	0.39421	0.42686	0.49901
N135	0.36295	0.46893	0.4949	0.50593
N184	0.36279	0.34034	0.34482	0.35991
N180	0.36123	0.41736	0.53537	0.5318
N292	0.34692	0.62658	0.64612	0.64573
N157	0.34476	0.39269	0.3924	0.39325
N206	0.34455	0.49971	0.50062	0.54195
N062	0.32203	0.3963	0.3894	0.38694
N084	0.30668	0.54478	0.56748	0.56451
N151	0.30357	0.31129	0.41859	0.46281
N182	0.29997	0.29395	0.31991	0.33996
N126	0.29676	0.61736	0.78573	0.78941
N207	0.29107	0.27403	0.27462	0.30937
N159	0.28693	0.49616	0.50077	0.53966
N152	0.28569	0.53435	0.52693	0.52446
N215	0.26846	0.2504	0.25093	0.26525
N270	0.26707	0.88042	0.8649	0.85929
N057	0.24017	0.34217	0.34646	0.34438
N142	0.23629	0.28847	0.30791	0.30586
N204	0.23396	0.23649	0.23216	0.29035
N158	0.22674	0.48067	0.47666	0.47461
N155	0.20722	0.30937	0.33089	0.38518
N053	0.20462	0.32627	0.32812	0.3286
N027	0.19575	0.24607	0.31543	0.38291
N199	0.18716	0.26609	0.35134	0.34978
N268	0.18095	0.9157	0.90056	0.89457
N291	0.18077	0.92138	0.90559	0.89963
N283	0.17869	0.9021	0.88685	0.88093
N138	0.169	0.2335	0.26337	0.26163
N263	0.16753	0.86039	0.84542	0.83996
N296	0.1613	0.83334	0.82126	0.81629
N284	0.16093	0.86387	0.85202	0.84737
N289	0.15924	0.86021	0.84908	0.84461
N307	0.15772	0.7834	0.77125	0.76629
N287	0.15696	0.85432	0.84387	0.83963
N290	0.15692	0.85339	0.84232	0.83798
N315	0.15591	0.81397	0.79905	0.79378
N295	0.15563	0.84989	0.83933	0.83512
N274	0.15113	0.83074	0.82633	0.82307
N300	0.14964	0.83247	0.82686	0.82366
N297	0.14946	0.83093	0.82281	0.81928
N088	0.14059	0.49424	0.48661	0.48593
N243	0.13542	0.15105	0.14842	0.22985
N149	0.13441	0.20392	0.27424	0.33548
N301	0.13358	0.77266	0.77004	0.76811
N314	0.12894	0.75675	0.76096	0.76023
N302	0.11934	0.71366	0.72771	0.72862
N038	0.11762	0.11382	0.12861	0.28794
N254	0.1081	0.51308	0.5198	0.51685
N208	0.10477	0.22508	0.3381	0.353
N306	0.093739	0.58457	0.62005	0.62424
N309	0.093739	0.58457	0.62005	0.62424
N311	0.093739	0.58457	0.62005	0.62424
N323	0.093739	0.58457	0.62005	0.62424
N324	0.093739	0.58457	0.62005	0.62424
N329	0.093739	0.34173	0.70543	0.70727
N304	0.093739	0.58457	0.62005	0.62424
N313	0.093739	0.58457	0.62005	0.62424
N316	0.093739	0.58457	0.62005	0.62424
N317	0.093739	0.58457	0.62005	0.62424
N334	0.093739	0.34173	0.70543	0.70727
N303	0.093739	0.58457	0.62005	0.62424
N174	0.0911	0.23664	0.34755	0.36071
N336	0.066681	0.24369	0.58728	0.59407
N081	0.054435	0.20641	0.39094	0.4007
N036	0.028855	0.11194	0.31422	0.37125
N225	0.012822	0.10316	0.26206	0.28747
N102	0.0019911	0.26521	0.32289	0.32755

## Sheet: F. ANOVA species ESI-
Significant ANOVA features, termite species comparisons, ESI-
Feature ID	f.value	p.value	-LOG10(p)	FDR	Fisher's LSD
N046	74.206	6.4394e-12	11.191	1.1928e-09	M. natalensis - O. badius; M. natalensis - Odontotermes sp
N268	72.636	8.2802e-12	11.082	1.1928e-09	O. badius - M. natalensis; O. badius - Odontotermes sp
N291	71.778	9.517e-12	11.022	1.1928e-09	O. badius - M. natalensis; O. badius - Odontotermes sp
N283	62.749	4.5162e-11	10.345	4.2452e-09	O. badius - M. natalensis; O. badius - Odontotermes sp
N132	56.323	1.5363e-10	9.8135	1.1553e-08	M. natalensis - O. badius; M. natalensis - Odontotermes sp
N022	42.365	3.4012e-09	8.4684	2.1314e-07	M. natalensis - O. badius; M. natalensis - Odontotermes sp
N263	35.757	1.949e-08	7.7102	1.0469e-06	O. badius - M. natalensis; O. badius - Odontotermes sp
N259	30.478	9.369e-08	7.0283	3.95e-06	O. badius - M. natalensis; Odontotermes sp - M. natalensis
N338	30.45	9.4548e-08	7.0243	3.95e-06	Odontotermes sp - M. natalensis; Odontotermes sp - O. badius
N172	28.682	1.6684e-07	6.7777	6.1588e-06	M. natalensis - O. badius; M. natalensis - Odontotermes sp
N270	28.154	1.9862e-07	6.702	6.1588e-06	O. badius - M. natalensis; O. badius - Odontotermes sp
N033	28.03	2.0698e-07	6.6841	6.1588e-06	M. natalensis - O. badius; M. natalensis - Odontotermes sp
N296	27.945	2.1294e-07	6.6718	6.1588e-06	O. badius - M. natalensis; O. badius - Odontotermes sp
N284	27.564	2.4195e-07	6.6163	6.498e-06	O. badius - M. natalensis; O. badius - Odontotermes sp
N178	26.964	2.966e-07	6.5278	7.4347e-06	M. natalensis - O. badius; M. natalensis - Odontotermes sp
N040	26.082	4.0224e-07	6.3955	9.4039e-06	M. natalensis - O. badius; M. natalensis - Odontotermes sp
N289	25.924	4.2517e-07	6.3714	9.4039e-06	O. badius - M. natalensis; O. badius - Odontotermes sp
N358	25.327	5.249e-07	6.2799	1.0964e-05	O. badius - M. natalensis; Odontotermes sp - M. natalensis
N260	24.915	6.0843e-07	6.2158	1.2041e-05	O. badius - M. natalensis; Odontotermes sp - M. natalensis
N307	24.568	6.897e-07	6.1613	1.2966e-05	O. badius - M. natalensis; O. badius - Odontotermes sp
N287	23.926	8.7217e-07	6.0594	1.5113e-05	O. badius - M. natalensis; O. badius - Odontotermes sp
N290	23.889	8.8426e-07	6.0534	1.5113e-05	O. badius - M. natalensis; O. badius - Odontotermes sp
N264	23.601	9.8388e-07	6.0071	1.6084e-05	O. badius - M. natalensis; Odontotermes sp - M. natalensis
N315	23.076	1.198e-06	5.9215	1.8769e-05	O. badius - M. natalensis; O. badius - Odontotermes sp
N295	22.864	1.298e-06	5.8867	1.9522e-05	O. badius - M. natalensis; O. badius - Odontotermes sp
N043	22.552	1.4622e-06	5.835	2.1146e-05	M. natalensis - O. badius; M. natalensis - Odontotermes sp
N262	22.348	1.5815e-06	5.8009	2.2024e-05	O. badius - M. natalensis; Odontotermes sp - M. natalensis
N274	19.721	4.5203e-06	5.3448	6.0701e-05	O. badius - M. natalensis; O. badius - Odontotermes sp
N300	18.818	6.6111e-06	5.1797	8.5716e-05	O. badius - M. natalensis; O. badius - Odontotermes sp
N297	18.709	6.9265e-06	5.1595	8.6813e-05	O. badius - M. natalensis; O. badius - Odontotermes sp
N266	18.12	8.9299e-06	5.0492	0.00010831	O. badius - M. natalensis; Odontotermes sp - M. natalensis; O. badius - Odontotermes sp
N039	15.954	2.3742e-05	4.6245	0.00027897	M. natalensis - O. badius; M. natalensis - Odontotermes sp
N261	15.872	2.4668e-05	4.6079	0.00028107	O. badius - M. natalensis; Odontotermes sp - M. natalensis
N357	15.485	2.96e-05	4.5287	0.00032734	O. badius - M. natalensis; Odontotermes sp - M. natalensis
N292	14.774	4.1664e-05	4.3802	0.00044759	O. badius - M. natalensis; O. badius - Odontotermes sp
N235	13.24	8.9727e-05	4.0471	0.00093715	O. badius - M. natalensis; Odontotermes sp - M. natalensis
N070	12.549	0.00012858	3.8908	0.0012805	O. badius - M. natalensis; Odontotermes sp - M. natalensis
N258	12.537	0.00012941	3.888	0.0012805	O. badius - M. natalensis; Odontotermes sp - M. natalensis
N096	12.475	0.00013365	3.874	0.0012886	M. natalensis - O. badius; M. natalensis - Odontotermes sp
N104	12.056	0.00016715	3.7769	0.0015108	M. natalensis - O. badius; M. natalensis - Odontotermes sp
N115	12.045	0.00016814	3.7743	0.0015108	M. natalensis - O. badius; M. natalensis - Odontotermes sp
N188	12.038	0.00016876	3.7727	0.0015108	O. badius - M. natalensis; Odontotermes sp - M. natalensis; O. badius - Odontotermes sp
N301	11.779	0.00019411	3.7119	0.0016974	O. badius - M. natalensis; O. badius - Odontotermes sp
N293	11.546	0.00022048	3.6566	0.0018841	O. badius - M. natalensis; O. badius - Odontotermes sp
N392	11.291	0.00025361	3.5958	0.0021191	O. badius - M. natalensis; Odontotermes sp - M. natalensis
N166	11.192	0.00026806	3.5718	0.0021911	O. badius - M. natalensis; Odontotermes sp - M. natalensis
N271	11.013	0.0002961	3.5286	0.0023688	O. badius - M. natalensis; Odontotermes sp - M. natalensis
N050	10.808	0.00033237	3.4784	0.0025762	O. badius - M. natalensis; Odontotermes sp - M. natalensis
N037	10.79	0.00033573	3.474	0.0025762	M. natalensis - O. badius; M. natalensis - Odontotermes sp
N390	10.537	0.00038742	3.4118	0.0029134	O. badius - M. natalensis; Odontotermes sp - M. natalensis
N314	10.378	0.00042441	3.3722	0.003129	O. badius - M. natalensis; O. badius - Odontotermes sp
N064	10.204	0.00046929	3.3286	0.0033933	M. natalensis - O. badius; M. natalensis - Odontotermes sp; Odontotermes sp - O. badius
N075	10.135	0.00048828	3.3113	0.003464	O. badius - M. natalensis; Odontotermes sp - M. natalensis
N052	9.9068	0.00055781	3.2535	0.003884	Odontotermes sp - M. natalensis
N275	9.3504	0.00077567	3.1103	0.0053027	O. badius - M. natalensis; Odontotermes sp - M. natalensis
N267	9.2735	0.0008123	3.0903	0.005454	O. badius - M. natalensis; Odontotermes sp - M. natalensis
N217	9.1942	0.0008521	3.0695	0.0055848	O. badius - M. natalensis; Odontotermes sp - M. natalensis
N168	9.176	0.00086148	3.0648	0.0055848	M. natalensis - O. badius; M. natalensis - Odontotermes sp
N126	9.1371	0.00088199	3.0545	0.0056208	O. badius - M. natalensis; O. badius - Odontotermes sp
N063	9.0577	0.00092547	3.0336	0.0057996	M. natalensis - O. badius; M. natalensis - Odontotermes sp
N223	9.0291	0.0009417	3.0261	0.0058046	O. badius - M. natalensis; Odontotermes sp - M. natalensis; O. badius - Odontotermes sp
N047	8.9336	0.00099811	3.0008	0.0059738	M. natalensis - O. badius; M. natalensis - Odontotermes sp
N048	8.929	0.0010009	2.9996	0.0059738	O. badius - M. natalensis; Odontotermes sp - M. natalensis
N031	8.7053	0.0011482	2.94	0.0067456	M. natalensis - O. badius; M. natalensis - Odontotermes sp
N202	8.6042	0.0012222	2.9129	0.0070701	O. badius - M. natalensis; Odontotermes sp - M. natalensis
N145	8.5208	0.0012871	2.8904	0.0073328	O. badius - M. natalensis; Odontotermes sp - M. natalensis; O. badius - Odontotermes sp
N327	8.4287	0.0013631	2.8655	0.0076498	O. badius - M. natalensis; O. badius - Odontotermes sp
N042	8.2724	0.0015033	2.8229	0.0082642	O. badius - M. natalensis; Odontotermes sp - M. natalensis
N218	8.2585	0.0015166	2.8191	0.0082642	M. natalensis - Odontotermes sp
N054	8.1929	0.0015805	2.8012	0.0084894	M. natalensis - O. badius; M. natalensis - Odontotermes sp
N302	8.037	0.0017445	2.7583	0.0092384	O. badius - M. natalensis; O. badius - Odontotermes sp
N074	7.7625	0.002079	2.6821	0.010857	O. badius - M. natalensis; Odontotermes sp - M. natalensis
N049	7.7259	0.0021287	2.6719	0.010964	M. natalensis - O. badius; M. natalensis - Odontotermes sp
N236	7.6881	0.0021812	2.6613	0.011083	O. badius - M. natalensis; Odontotermes sp - M. natalensis
N222	7.499	0.0024657	2.6081	0.012361	O. badius - M. natalensis; Odontotermes sp - M. natalensis
N028	7.3951	0.0026387	2.5786	0.013054	M. natalensis - O. badius; M. natalensis - Odontotermes sp
N114	7.3746	0.0026744	2.5728	0.013059	M. natalensis - Odontotermes sp
N286	7.1796	0.0030404	2.5171	0.014656	O. badius - M. natalensis; Odontotermes sp - M. natalensis
N020	6.7904	0.0039419	2.4043	0.018761	O. badius - M. natalensis; Odontotermes sp - M. natalensis
N118	6.7584	0.004028	2.3949	0.018925	M. natalensis - Odontotermes sp
N035	6.7404	0.004077	2.3897	0.018925	M. natalensis - O. badius; M. natalensis - Odontotermes sp
N340	6.7192	0.0041359	2.3834	0.018965	Odontotermes sp - M. natalensis; Odontotermes sp - O. badius
N227	6.4025	0.0051313	2.2898	0.023246	O. badius - M. natalensis; Odontotermes sp - M. natalensis
N086	6.1442	0.0061333	2.2123	0.027454	O. badius - M. natalensis; O. badius - Odontotermes sp
N273	5.7158	0.0082869	2.0816	0.036657	Odontotermes sp - M. natalensis
N179	5.5133	0.0095756	2.0188	0.041865	Odontotermes sp - M. natalensis
N298	5.4524	0.010004	1.9998	0.043236	O. badius - M. natalensis; Odontotermes sp - M. natalensis
N269	5.3528	0.010749	1.9686	0.045929	O. badius - M. natalensis; Odontotermes sp - M. natalensis
N122	5.3365	0.010877	1.9635	0.04595	M. natalensis - Odontotermes sp
N051	5.2857	0.011285	1.9475	0.047146	M. natalensis - Odontotermes sp

## Sheet: G. VIP M. natalensis ESI+
PLS-DA VIP features for M. natalensis caste comparisons, ESI+
	VIP
Feature ID	Comp. 1	Comp. 2	Comp. 3	Comp. 4	Comp. 5
P192	1.7467	1.6682	1.6432	1.6396	1.6385
P194	1.6825	1.5973	1.5726	1.569	1.5682
P127	1.6693	1.5961	1.5719	1.5694	1.5682
P309	1.6634	1.6044	1.6005	1.5967	1.5955
P128	1.6572	1.5689	1.5448	1.5422	1.5412
P326	1.6528	1.6294	1.6278	1.6239	1.6226
P313	1.6473	1.6018	1.5942	1.5903	1.5891
P113	1.6453	1.5576	1.5338	1.5319	1.5308
P154	1.633	1.544	1.5202	1.5165	1.5154
P163	1.6329	1.543	1.5202	1.517	1.5158
P188	1.6308	1.5438	1.5218	1.5187	1.5179
P335	1.6274	1.5377	1.5154	1.5129	1.5118
P315	1.6228	1.5331	1.5174	1.5148	1.5136
P321	1.6214	1.5327	1.5093	1.5065	1.5053
P119	1.6203	1.5332	1.5097	1.5078	1.5074
P107	1.6085	1.5267	1.5034	1.503	1.5019
P132	1.6059	1.5215	1.5009	1.4972	1.4962
P286	1.6059	1.5366	1.5242	1.521	1.5199
P137	1.5976	1.5098	1.4882	1.4847	1.4835
P180	1.5974	1.5119	1.4983	1.4948	1.494
P146	1.5973	1.5169	1.4935	1.4899	1.4889
P292	1.5973	1.5257	1.5074	1.5039	1.5027
P158	1.5926	1.5045	1.4813	1.481	1.4798
P165	1.5903	1.5026	1.4802	1.4768	1.4757
P214	1.5887	1.5293	1.5096	1.5074	1.5072
P196	1.5842	1.5162	1.4928	1.4952	1.4948
P312	1.5819	1.495	1.4818	1.4786	1.4777
P377	1.581	1.4944	1.4718	1.4694	1.4686
P226	1.5767	1.5028	1.4797	1.4763	1.4752
P211	1.5675	1.5173	1.4963	1.4974	1.4968
P380	1.5659	1.4929	1.4701	1.4667	1.4657
P133	1.5652	1.4806	1.4578	1.4547	1.4537
P157	1.5651	1.5695	1.5794	1.5759	1.5754
P240	1.5633	1.4913	1.4685	1.4651	1.464
P337	1.5567	1.4861	1.4644	1.4608	1.4599
P469	1.5474	1.5933	1.5877	1.5852	1.5848
P179	1.54	1.4554	1.4389	1.4354	1.4346
P184	1.5381	1.4798	1.4655	1.4619	1.4609
P366	1.535	1.4507	1.4471	1.4436	1.4425
P112	1.5348	1.4573	1.4359	1.4334	1.4324
P342	1.5338	1.449	1.427	1.4254	1.4248
P293	1.5319	1.4511	1.4438	1.4405	1.4394
P198	1.5307	1.45	1.4278	1.4253	1.4243
P161	1.5305	1.4537	1.4314	1.4281	1.4271
P200	1.5231	1.4413	1.4198	1.4244	1.4237
P108	1.5194	1.4492	1.4299	1.4264	1.4255
P181	1.5193	1.4383	1.4245	1.4213	1.4203
P189	1.4992	1.4181	1.4134	1.4111	1.4101
P381	1.4985	1.4346	1.4127	1.4095	1.4085
P244	1.4962	1.4302	1.4081	1.4048	1.4038
P122	1.4923	1.4098	1.3896	1.3879	1.3869
P332	1.4831	1.4434	1.4218	1.4189	1.4183
P237	1.4763	1.418	1.3961	1.393	1.3919
P423	1.4734	1.4088	1.387	1.3837	1.3827
P269	1.4699	1.3957	1.3741	1.371	1.3704
P223	1.4668	1.3872	1.3659	1.3626	1.3635
P129	1.4613	1.3817	1.3612	1.3581	1.3571
P182	1.4575	1.3783	1.3611	1.3578	1.357
P325	1.4567	1.3779	1.3663	1.3641	1.363
P241	1.4541	1.3965	1.3751	1.3721	1.3711
P386	1.4497	1.3931	1.3717	1.3688	1.3678
P324	1.4441	1.3675	1.3645	1.3616	1.3608
P171	1.4438	1.3669	1.3458	1.3425	1.342
P387	1.436	1.3788	1.3575	1.3544	1.3533
P230	1.4355	1.3681	1.3471	1.3542	1.3536
P216	1.4336	1.4351	1.4437	1.4409	1.4399
P247	1.4294	1.3704	1.3497	1.3469	1.3459
P206	1.424	1.3571	1.3367	1.3372	1.3362
P207	1.423	1.3559	1.3381	1.3457	1.3475
P143	1.4224	1.3509	1.3338	1.3323	1.3313
P166	1.4171	1.3433	1.3476	1.3444	1.3436
P153	1.4139	1.3375	1.3176	1.3144	1.3136
P382	1.4104	1.3569	1.336	1.333	1.332
P126	1.4103	1.4534	1.4367	1.4392	1.4381
P125	1.4085	1.3508	1.3319	1.3291	1.3282
P103	1.4045	1.41	1.3951	1.3927	1.3934
P384	1.3983	1.3235	1.3091	1.3059	1.3051
P183	1.389	1.3509	1.3348	1.3316	1.3307
P172	1.3883	1.3116	1.3008	1.2979	1.2983
P213	1.3861	1.359	1.339	1.3403	1.3394
P437	1.3854	1.3221	1.3053	1.3151	1.3172
P470	1.3823	1.4739	1.4567	1.4551	1.454
P124	1.3672	1.3164	1.3023	1.2991	1.2983
P299	1.3615	1.3151	1.3182	1.3174	1.3165
P117	1.3556	1.2867	1.274	1.2709	1.2701
P197	1.3443	1.2791	1.2597	1.2626	1.2621
P199	1.3401	1.2906	1.2782	1.2807	1.2798
P378	1.3368	1.2673	1.2998	1.2966	1.2958
P205	1.3334	1.272	1.2854	1.2824	1.2816
P204	1.3299	1.2602	1.242	1.2454	1.2445
P156	1.3232	1.2712	1.2524	1.252	1.2527
P522	1.3092	1.2521	1.233	1.23	1.2309
P102	1.3044	1.2346	1.2199	1.217	1.2162
P202	1.3001	1.2569	1.2386	1.2361	1.2352
P353	1.3001	1.2373	1.2185	1.2188	1.2179
P203	1.2987	1.2585	1.2397	1.2373	1.2364
P201	1.2957	1.2814	1.2925	1.2905	1.2895
P368	1.2877	1.4523	1.4583	1.4548	1.4547
P145	1.2829	1.2147	1.199	1.1963	1.1959
P130	1.2819	1.2522	1.2332	1.2312	1.2303
P168	1.279	1.2118	1.1947	1.1938	1.1929
P348	1.2721	1.2236	1.2431	1.2418	1.2409
P232	1.2652	1.2207	1.2032	1.2009	1.2
P361	1.2629	1.2075	1.1914	1.2008	1.2002
P109	1.2595	1.2943	1.2856	1.2842	1.2859
P173	1.2491	1.1834	1.1742	1.1715	1.1712
P116	1.2341	1.2488	1.2393	1.2363	1.2356
P383	1.233	1.1977	1.1792	1.1765	1.1758
P427	1.2313	1.2008	1.1824	1.1802	1.1794
P193	1.2287	1.1611	1.1788	1.1772	1.1763
P394	1.2214	1.1925	1.1742	1.1721	1.1712
P227	1.2178	1.1574	1.1409	1.1387	1.139
P302	1.2061	1.1434	1.1387	1.1362	1.1356
P389	1.2036	1.1815	1.1633	1.161	1.1601
P295	1.202	1.1361	1.125	1.1296	1.1294
P347	1.2016	1.1368	1.1209	1.1212	1.1207
P135	1.1886	1.1229	1.1056	1.1029	1.1022
P318	1.172	1.1532	1.1483	1.1499	1.1491
P356	1.1591	1.0975	1.097	1.0948	1.0941
P186	1.1541	1.0941	1.0856	1.0842	1.0833
P185	1.1471	1.0847	1.0915	1.0911	1.0903
P391	1.1384	1.126	1.1086	1.1065	1.1056
P167	1.1309	1.0695	1.0599	1.0577	1.0579
P114	1.1296	1.0671	1.0507	1.0482	1.0487
P208	1.1266	1.0741	1.0612	1.0595	1.059
P289	1.1129	1.0871	1.071	1.0684	1.0695
P151	1.1082	1.0555	1.0394	1.0372	1.0374
P147	1.1076	1.0827	1.0666	1.0644	1.0637
P243	1.0987	1.0417	1.0396	1.0411	1.0403
P334	1.0882	1.0294	1.0587	1.0566	1.0569
P233	1.0868	1.0362	1.0264	1.0242	1.0234
P104	1.085	1.028	1.0147	1.0157	1.0149
P219	1.0693	1.0536	1.0383	1.0361	1.0353
P444	1.0668	1.0096	1.0432	1.0413	1.0407
P178	1.0637	1.007	0.9921	0.99144	0.99223
P249	1.0634	1.0543	1.0385	1.0363	1.0355
P138	1.0594	1.0405	1.0436	1.0412	1.0405
P239	1.058	1.01	0.9972	0.99535	0.99627
P142	1.0528	0.99517	1.021	1.0196	1.0196
P417	1.0489	1.0116	0.99613	0.99463	0.99417
P404	1.0425	1.0448	1.0286	1.0269	1.0261
P390	1.0406	0.99815	0.98892	0.9869	0.98615
P399	1.0387	1.0348	1.0192	1.0171	1.0164
P548	1.03	1.0273	1.0115	1.0095	1.0088
P296	1.0204	1.0733	1.0818	1.0792	1.0798
P238	1.0201	0.97646	1.0142	1.0138	1.013
P424	1.0175	1.0144	0.99955	0.99751	0.99676
P442	1.0174	0.96498	0.99423	0.99455	0.99382
P341	1.0107	0.95725	0.95941	0.96145	0.96366
P121	1.0004	0.94517	0.94547	0.94743	0.94776
P314	0.99958	0.9662	0.9523	0.96501	0.96428
P144	0.99329	0.95074	0.9505	0.94827	0.94756
P110	0.99083	0.9622	0.96025	0.96377	0.96306
P412	0.98799	0.99297	0.97814	0.97621	0.97548
P149	0.98074	1.1242	1.1135	1.111	1.1101
P123	0.9729	0.91933	0.91127	0.90926	0.90967
P187	0.96848	0.93075	1.0078	1.0054	1.005
P370	0.94294	0.98176	1.0865	1.1031	1.1046
P495	0.94199	0.9617	0.95927	0.95943	0.96405
P174	0.93164	0.9279	0.92942	0.92901	0.93062
P343	0.93004	0.88787	0.92516	0.92677	0.92871
P327	0.90994	0.92801	0.91449	0.92193	0.92177
P409	0.90738	0.92829	0.91418	0.91255	0.91186
P360	0.90683	0.86636	0.8807	0.89576	0.89529
P385	0.90282	0.86763	0.8547	0.85317	0.85383
P218	0.90172	0.92465	0.91036	0.9087	0.90801
P410	0.89652	0.91584	0.90231	0.90073	0.90006
P215	0.89014	0.91376	0.89969	0.89804	0.89735
P248	0.88968	0.91332	0.89926	0.89761	0.89693
P212	0.88935	0.91301	0.89895	0.8973	0.89662
P392	0.88329	0.86192	0.85424	0.85273	0.8521
P169	0.88247	0.84799	0.83801	0.83903	0.83985
P155	0.88025	0.85705	0.87122	0.86976	0.86993
P375	0.87165	0.87852	0.86512	0.86301	0.86773
P376	0.86658	1.1082	1.1602	1.164	1.1671
P229	0.86456	0.88891	0.87548	0.87385	0.87318
P426	0.86245	0.87913	0.86708	0.86559	0.86495
P466	0.85843	0.81755	0.8652	0.86785	0.86734
P234	0.85809	0.8162	0.80817	0.80689	0.8065
P220	0.85729	0.88177	0.86854	0.86692	0.86625
P141	0.85635	0.88135	0.87664	0.87674	0.87703
P422	0.85576	0.87202	0.86024	0.85877	0.85814
P416	0.85102	0.86701	0.85542	0.85396	0.85333
P367	0.84763	0.80075	0.83076	0.83194	0.8359
P408	0.84511	0.86075	0.84941	0.84796	0.84734
P402	0.84347	0.85902	0.84774	0.8463	0.84568
P415	0.84052	0.8559	0.84474	0.84331	0.84269
P152	0.83791	0.93685	0.92262	0.92181	0.92241
P421	0.83512	0.79105	0.78491	0.78379	0.78371
P291	0.8336	0.79769	0.85544	0.85545	0.85711
P425	0.82375	0.83824	0.82775	0.82636	0.82576
P429	0.8193	0.83356	0.82325	0.82187	0.82128
P323	0.81523	0.94591	1.0284	1.0266	1.0264
P346	0.80368	0.85685	0.85971	0.86574	0.8654
P431	0.80254	0.81597	0.80634	0.80499	0.80442
P432	0.80196	0.81537	0.80576	0.80441	0.80384
P491	0.7872	0.79576	0.78851	0.78883	0.79386
P450	0.78641	0.86149	0.85236	0.85198	0.85338
P489	0.78508	0.7978	0.79559	0.80218	0.80475
P451	0.78303	0.85935	0.84993	0.84927	0.85081
P419	0.77852	0.80347	0.79263	0.7911	0.79051
P443	0.77571	0.73283	0.76692	0.77145	0.77112
P455	0.76973	0.8499	0.83969	0.83827	0.84032
P453	0.76819	0.84873	0.83844	0.83697	0.83908
P472	0.76495	0.77668	0.76856	0.76729	0.76676
P454	0.76363	0.84522	0.83474	0.83311	0.83538
P478	0.75935	0.77083	0.76294	0.76168	0.76116
P549	0.75683	0.78462	0.78703	0.78577	0.78837
P175	0.75384	0.75664	0.74977	0.74946	0.75227
P105	0.7531	0.78134	0.76949	0.76871	0.77101
P490	0.74933	0.77155	0.76371	0.76191	0.76814
P474	0.74906	0.7601	0.75263	0.7514	0.75088
P473	0.74464	0.7555	0.74821	0.74699	0.74647
P140	0.74091	0.81051	0.82862	0.82697	0.82977
P459	0.73718	0.76421	0.76615	0.76443	0.76771
P440	0.72487	0.68817	0.751	0.75578	0.7552
P436	0.72379	0.72455	0.71512	0.71405	0.71367
P496	0.72338	0.73943	0.73027	0.72858	0.73598
P488	0.71881	0.69999	0.68917	0.6875	0.69723
P118	0.71798	0.79857	0.83421	0.84642	0.84691
P371	0.71651	0.82909	0.87506	0.87309	0.87245
P191	0.71563	0.6761	0.66597	0.66612	0.67292
P449	0.71149	0.81271	0.80934	0.81263	0.81334
P493	0.69514	0.66234	0.66677	0.67571	0.67666
P120	0.69032	0.6763	0.66625	0.67059	0.6701
P357	0.68614	0.67443	0.69143	0.69177	0.69155
P317	0.68069	0.68226	0.71494	0.73037	0.73001
P106	0.63517	0.74398	0.75054	0.75249	0.75318
P372	0.6226	0.63906	0.74591	0.75046	0.74998
P304	0.62217	0.72	0.76846	0.76661	0.76704
P224	0.62072	0.64476	0.63961	0.63832	0.63788
P231	0.62072	0.64476	0.63961	0.63832	0.63788
P235	0.62072	0.64476	0.63961	0.63832	0.63788
P245	0.62072	0.64476	0.63961	0.63832	0.63788
P405	0.62072	0.64476	0.63961	0.63832	0.63788
P435	0.62072	0.62689	0.62491	0.62395	0.62357
P477	0.62072	0.62689	0.62491	0.62395	0.62357
P521	0.62072	0.62689	0.62491	0.62395	0.62357
P242	0.61836	0.58935	0.6204	0.62048	0.62143
P411	0.61819	0.76425	0.75701	0.75846	0.75872
P487	0.61553	0.68931	0.72813	0.72636	0.72658
P362	0.61348	0.64905	0.70524	0.71718	0.7167
P446	0.60547	0.61173	0.70196	0.71077	0.71049
P285	0.59843	0.58241	0.57478	0.6049	0.60456
P160	0.58882	0.5632	0.68297	0.68133	0.68182
P481	0.58491	0.56804	0.55965	0.56998	0.57463
P170	0.56843	0.53699	0.57343	0.57223	0.57589
P329	0.56087	0.5302	0.52204	0.54843	0.54985
P460	0.54769	0.64837	0.63885	0.64465	0.65246
P461	0.54769	0.64837	0.63885	0.64465	0.65246
P462	0.54769	0.64837	0.63885	0.64465	0.65246
P463	0.54769	0.64837	0.63885	0.64465	0.65246
P464	0.54769	0.64837	0.63885	0.64465	0.65246
P465	0.54769	0.64837	0.63885	0.64465	0.65246
P520	0.54769	0.64837	0.63885	0.64465	0.65246
P468	0.54769	0.54688	0.56802	0.61284	0.61439
P373	0.54769	0.63894	0.67104	0.66966	0.67013
P320	0.54439	0.60696	0.67438	0.67474	0.6743
P217	0.52943	0.63305	0.64303	0.64235	0.64387
P439	0.52903	0.53006	0.66511	0.6715	0.67116
P448	0.50258	0.66355	0.66703	0.67083	0.67212
P365	0.43723	0.54985	0.54154	0.55039	0.54997
P228	0.43125	0.44581	0.44711	0.44609	0.46316
P349	0.42516	0.66135	0.65144	0.65316	0.65299
P111	0.41149	0.47044	0.49677	0.49643	0.50315
P331	0.41072	0.42403	0.43102	0.43245	0.43372
P177	0.40154	0.67867	0.6963	0.69666	0.69869
P395	0.39023	0.42859	0.46636	0.46857	0.46921
P358	0.38152	0.46974	0.47071	0.48463	0.48426
P434	0.34393	0.6974	0.68935	0.69004	0.68953
P301	0.34358	0.74335	0.73199	0.7319	0.73333
P236	0.3387	0.32178	0.31693	0.35504	0.35718
P393	0.33614	0.39514	0.43375	0.43562	0.43656
P330	0.31882	0.30947	0.3055	0.34477	0.34656
P162	0.31571	0.48205	0.5389	0.54031	0.54017
P400	0.31058	0.36932	0.41436	0.41674	0.41776
P164	0.30842	0.39336	0.38921	0.40637	0.40798
P414	0.30648	0.56616	0.57163	0.57714	0.57843
P396	0.30623	0.37108	0.41369	0.41578	0.4168
P452	0.30522	0.54229	0.55652	0.56389	0.56429
P176	0.28466	0.34859	0.36516	0.42039	0.42276
P305	0.28438	0.31054	0.50086	0.50248	0.5021
P498	0.28148	0.29374	0.31372	0.31354	0.3133
P550	0.264	0.40359	0.49692	0.5336	0.53321
P401	0.26335	0.39784	0.44097	0.45021	0.4508
P150	0.25592	0.49402	0.48736	0.4862	0.48593
P344	0.25532	0.59226	0.58313	0.58595	0.58623
P352	0.25502	0.39094	0.46411	0.4641	0.46615
P246	0.2544	0.2502	0.25914	0.293	0.29728
P307	0.25221	0.24899	0.24769	0.29327	0.2938
P319	0.25039	0.331	0.35168	0.35658	0.36114
P546	0.2366	0.60581	0.63404	0.63438	0.634
P475	0.23641	0.27571	0.27831	0.3134	0.31613
P136	0.22493	0.21431	0.22321	0.22269	0.23233
P486	0.21832	0.22529	0.22184	0.25785	0.26252
P413	0.20503	0.27953	0.35604	0.36471	0.36591
P345	0.20251	0.56609	0.55759	0.55937	0.55895
P209	0.16869	0.18546	0.18286	0.18802	0.18813
P441	0.15196	0.32949	0.42822	0.454	0.45466
P322	0.1367	0.41263	0.5278	0.5274	0.5273
P526	0.13267	0.12684	0.32006	0.31963	0.32466
P398	0.132	0.31339	0.37017	0.38003	0.38136
P447	0.11979	0.37078	0.40838	0.4172	0.41865
P338	0.099123	0.093643	0.20065	0.26491	0.26663
P445	0.086877	0.5056	0.61237	0.6109	0.6112
P355	0.073471	0.46407	0.47056	0.47447	0.47413
P253	0.067322	0.74949	0.73791	0.73623	0.73583
P283	0.067235	0.7297	0.72027	0.71852	0.71818
P250	0.067143	0.74885	0.7373	0.73562	0.73526
P264	0.067029	0.74446	0.73388	0.73215	0.73188
P298	0.066891	0.72893	0.72071	0.71896	0.71869
P259	0.065621	0.70545	0.69874	0.69704	0.69652
P266	0.065184	0.71784	0.71487	0.71329	0.71275
P134	0.061545	0.47439	0.52381	0.52261	0.5248
P270	0.061472	0.66215	0.6687	0.6671	0.66678
P265	0.060165	0.64592	0.65593	0.65436	0.65413
P255	0.058614	0.68975	0.67931	0.67878	0.67867
P578	0.052913	0.63089	0.77248	0.77107	0.77117
P257	0.05084	0.61061	0.62265	0.62342	0.62294
P280	0.050546	0.61088	0.606	0.60575	0.60657
P252	0.04989	0.59886	0.61646	0.61728	0.61681
P484	0.049257	0.48159	0.50065	0.50188	0.50166
P278	0.048919	0.58689	0.61	0.61087	0.61041
P254	0.047806	0.57322	0.6025	0.60343	0.603
P261	0.045087	0.50864	0.57598	0.5756	0.57596
P654	0.036513	0.46621	0.56393	0.56259	0.56249
P479	0.036513	0.31911	0.32133	0.32609	0.32604
P483	0.036513	0.31911	0.32133	0.32609	0.32604
P251	0.036513	0.43547	0.52671	0.52778	0.52812
P258	0.036513	0.43547	0.52671	0.52778	0.52812
P262	0.036513	0.43547	0.52671	0.52778	0.52812
P263	0.036513	0.43547	0.52671	0.52778	0.52812
P267	0.036513	0.43547	0.52671	0.52778	0.52812
P268	0.036513	0.43547	0.52671	0.52778	0.52812
P274	0.036513	0.43547	0.52671	0.52778	0.52812
P275	0.036513	0.43547	0.52671	0.52778	0.52812
P277	0.036513	0.43547	0.52671	0.52778	0.52812
P279	0.036513	0.43547	0.52671	0.52778	0.52812
P282	0.036513	0.43547	0.52671	0.52778	0.52812
P287	0.036513	0.43547	0.52671	0.52778	0.52812
P288	0.036513	0.43547	0.52671	0.52778	0.52812
P290	0.036513	0.43547	0.52671	0.52778	0.52812
P294	0.036513	0.43547	0.52671	0.52778	0.52812
P300	0.036513	0.43547	0.52671	0.52778	0.52812
P303	0.036513	0.43547	0.52671	0.52778	0.52812
P306	0.036513	0.43547	0.52671	0.52778	0.52812
P310	0.036513	0.43547	0.52671	0.52778	0.52812
P311	0.036513	0.43547	0.52671	0.52778	0.52812
P328	0.036513	0.43547	0.52671	0.52778	0.52812
P364	0.036513	0.43547	0.52671	0.52778	0.52812
P516	0.036513	0.43547	0.52671	0.52778	0.52812
P561	0.036513	0.43547	0.52671	0.52778	0.52812
P583	0.036513	0.43547	0.52671	0.52778	0.52812
P639	0.036513	0.43547	0.52671	0.52778	0.52812
P222	0.012086	0.29104	0.32666	0.34109	0.34513
P190	0.0044788	0.047307	0.080785	0.11876	0.13076

## Sheet: H. ANOVA M. natalensis ESI+
Significant ANOVA features, M. natalensis caste comparisons, ESI+
Feature ID	f.value	p.value	-LOG10(p)	FDR	Fisher's LSD
P132	300.79	1.3027e-11	10.885	4.6377e-09	MjW - Sold; MnW - Sold
P108	206.96	1.3912e-10	9.8566	2.4763e-08	MjW - Sold; MnW - Sold
P154	186.67	2.6628e-10	9.5747	3.1599e-08	MjW - Sold; MnW - Sold
P226	114.71	5.5072e-09	8.2591	4.9014e-07	Sold - MjW; Sold - MnW
P380	91.18	2.2398e-08	7.6498	1.5947e-06	Sold - MjW; Sold - MnW
P240	86.748	3.0289e-08	7.5187	1.7972e-06	Sold - MjW; Sold - MnW
P377	81.578	4.3883e-08	7.3577	2.2318e-06	MjW - Sold; MnW - Sold
P163	73.828	7.9858e-08	7.0977	3.5537e-06	MjW - Sold; MnW - Sold
P192	57.394	3.5356e-07	6.4515	1.3424e-05	MjW - MnW; MjW - Sold; MnW - Sold
P116	56.764	3.7707e-07	6.4236	1.3424e-05	MnW - MjW; MjW - Sold; MnW - Sold
P128	47.164	1.0989e-06	5.959	3.3621e-05	Sold - MjW; Sold - MnW
P171	46.121	1.2485e-06	5.9036	3.3621e-05	MjW - Sold; MnW - Sold
P112	45.855	1.2904e-06	5.8893	3.3621e-05	Sold - MjW; Sold - MnW
P335	45.576	1.3359e-06	5.8742	3.3621e-05	MjW - Sold; MnW - Sold
P133	45.089	1.4201e-06	5.8477	3.3621e-05	MjW - Sold; MnW - Sold
P113	44.599	1.5111e-06	5.8207	3.3621e-05	Sold - MjW; Sold - MnW
P342	41.866	2.1599e-06	5.6656	4.523e-05	MjW - Sold; MnW - Sold
P194	39.929	2.8172e-06	5.5502	5.5718e-05	MjW - MnW; MjW - Sold; MnW - Sold
P165	39.068	3.1818e-06	5.4973	5.9617e-05	MjW - Sold; MnW - Sold
P315	38.35	3.5276e-06	5.4525	6.0494e-05	MjW - Sold; MnW - Sold
P381	38.271	3.5685e-06	5.4475	6.0494e-05	Sold - MjW; Sold - MnW
P244	37.479	4.0073e-06	5.3971	6.4846e-05	Sold - MjW; Sold - MnW
P293	36.7	4.5006e-06	5.3467	6.9661e-05	MjW - Sold; MnW - Sold
P146	35.763	5.1906e-06	5.2848	7.6994e-05	MjW - Sold; MnW - Sold
P129	35.115	5.7384e-06	5.2412	8.1716e-05	MjW - Sold; MnW - Sold
P188	34.389	6.4338e-06	5.1915	8.8093e-05	MjW - Sold; MnW - Sold
P127	33.199	7.7965e-06	5.1081	0.0001028	MnW - MjW; Sold - MjW; Sold - MnW
P158	32.81	8.3112e-06	5.0803	0.00010567	Sold - MjW; Sold - MnW
P312	32.429	8.8545e-06	5.0528	0.00010616	MjW - Sold; MnW - Sold
P321	32.367	8.9461e-06	5.0484	0.00010616	MjW - Sold; MnW - Sold
P130	31.877	9.7164e-06	5.0125	0.00011144	MjW - Sold; MnW - Sold
P237	31.66	1.008e-05	4.9966	0.00011144	Sold - MjW; Sold - MnW
P299	31.517	1.033e-05	4.9859	0.00011144	MjW - Sold; MnW - Sold
P423	30.945	1.14e-05	4.9431	0.00011936	Sold - MjW; Sold - MnW
P366	30.568	1.2174e-05	4.9146	0.00012248	MjW - Sold; MnW - Sold
P269	30.352	1.2646e-05	4.8981	0.00012248	MjW - Sold; MnW - Sold
P125	30.258	1.2856e-05	4.8909	0.00012248	MjW - Sold; MnW - Sold
P149	30.164	1.3074e-05	4.8836	0.00012248	MjW - MnW; Sold - MjW; Sold - MnW
P179	29.603	1.4451e-05	4.8401	0.00013191	MjW - Sold; MnW - Sold
P137	29.268	1.5353e-05	4.8138	0.00013664	MjW - Sold; MnW - Sold
P122	29.024	1.6054e-05	4.7944	0.00013939	MjW - Sold; MnW - Sold
P119	28.341	1.8212e-05	4.7396	0.00015437	Sold - MjW; Sold - MnW
P156	27.906	1.9763e-05	4.7041	0.00016362	MjW - Sold; MnW - Sold
P107	27.04	2.3322e-05	4.6322	0.0001887	Sold - MjW; Sold - MnW
P241	26.808	2.4399e-05	4.6126	0.00019302	Sold - MjW; Sold - MnW
P386	26.004	2.86e-05	4.5436	0.00022134	Sold - MjW; Sold - MnW
P182	25.517	3.155e-05	4.501	0.00023898	MjW - Sold; MnW - Sold
P309	25.196	3.3681e-05	4.4726	0.0002498	MjW - MnW; MjW - Sold; MnW - Sold
P180	23.9	4.4187e-05	4.3547	0.00032103	MjW - Sold; MnW - Sold
P387	23.73	4.5824e-05	4.3389	0.00032627	Sold - MjW; Sold - MnW
P326	23.346	4.9797e-05	4.3028	0.0003476	MjW - MnW; MjW - Sold; MnW - Sold
P247	22.751	5.6751e-05	4.246	0.00038702	Sold - MjW; Sold - MnW
P313	22.683	5.7618e-05	4.2394	0.00038702	MjW - MnW; MjW - Sold; MnW - Sold
P161	22.522	5.9734e-05	4.2238	0.00038918	MjW - Sold; MnW - Sold
P189	22.493	6.0126e-05	4.2209	0.00038918	MjW - Sold; MnW - Sold
P292	21.86	6.9394e-05	4.1587	0.00044115	MjW - Sold; MnW - Sold
P286	21.009	8.4599e-05	4.0726	0.00052837	MjW - Sold; MnW - Sold
P382	20.274	0.00010087	3.9962	0.00061916	Sold - MjW; Sold - MnW
P324	20.092	0.00010545	3.977	0.00063626	MjW - Sold; MnW - Sold
P117	19.931	0.00010969	3.9598	0.00065082	MjW - Sold; MnW - Sold
P157	19.481	0.00012264	3.9114	0.00071572	MnW - MjW; Sold - MjW
P214	19.234	0.0001305	3.8844	0.00074931	Sold - MjW; Sold - MnW
P469	18.829	0.00014468	3.8396	0.00081754	MjW - MnW; MjW - Sold
P166	18.609	0.00015314	3.8149	0.00085187	MjW - Sold; MnW - Sold
P325	18.523	0.0001566	3.8052	0.00085768	MjW - Sold; MnW - Sold
P196	16.72	0.00025456	3.5942	0.0013731	MnW - MjW; Sold - MjW; Sold - MnW
P143	16.655	0.00025928	3.5862	0.0013777	Sold - MjW; Sold - MnW
P198	16.362	0.00028164	3.5503	0.0014745	Sold - MjW; Sold - MnW
P181	16.271	0.000289	3.5391	0.0014755	MjW - Sold; MnW - Sold
P206	16.223	0.00029306	3.533	0.0014755	Sold - MjW; Sold - MnW
P296	16.208	0.00029428	3.5312	0.0014755	MjW - Sold; MnW - Sold
P337	15.64	0.00034701	3.4597	0.0017069	MjW - Sold; MnW - Sold
P200	15.61	0.00035001	3.4559	0.0017069	Sold - MjW; Sold - MnW
P384	15.394	0.00037309	3.4282	0.0017949	Sold - MjW; Sold - MnW
P211	15.328	0.00038047	3.4197	0.0017975	MnW - MjW; Sold - MjW; Sold - MnW
P223	15.296	0.00038413	3.4155	0.0017975	Sold - MjW; Sold - MnW
P102	15.256	0.00038878	3.4103	0.0017975	MjW - Sold; MnW - Sold
P184	15.141	0.00040236	3.3954	0.0018364	MjW - Sold; MnW - Sold
P168	14.734	0.00045526	3.3417	0.0020516	MjW - Sold; MnW - Sold
P153	14.687	0.00046179	3.3356	0.002055	MjW - Sold; MnW - Sold
P368	13.945	0.00058223	3.2349	0.0025589	MjW - MnW; MjW - Sold
P152	13.337	0.00070844	3.1497	0.0030757	MnW - MjW; MjW - Sold; MnW - Sold
P197	12.956	0.0008037	3.0949	0.0034472	Sold - MjW; Sold - MnW
P348	12.534	0.00092684	3.033	0.003928	MjW - Sold; MnW - Sold
P202	11.729	0.0012273	2.911	0.0051403	Sold - MjW; Sold - MnW
P147	11.669	0.0012541	2.9017	0.0051483	MjW - Sold; MnW - Sold
P203	11.66	0.0012581	2.9003	0.0051483	Sold - MjW; Sold - MnW
P332	11.53	0.0013183	2.88	0.0053332	MjW - Sold; MnW - Sold
P470	11.492	0.0013362	2.8741	0.0053448	MjW - MnW; MjW - Sold
P302	11.389	0.0013872	2.8579	0.0054872	MjW - Sold; MnW - Sold
P126	11.32	0.0014227	2.8469	0.0055657	MnW - MjW; Sold - MjW
P138	11.088	0.0015487	2.81	0.0059928	MjW - Sold; MnW - Sold
P172	11.02	0.0015882	2.7991	0.0060797	MjW - Sold; MnW - Sold
P135	10.951	0.0016299	2.7878	0.0061729	MjW - Sold; MnW - Sold
P145	10.166	0.0021983	2.6579	0.0081539	MjW - Sold; MnW - Sold
P141	10.163	0.0022002	2.6575	0.0081539	MjW - Sold; MnW - Sold
P232	10.139	0.0022217	2.6533	0.0081539	Sold - MjW; Sold - MnW
P230	10.044	0.0023058	2.6372	0.0083762	Sold - MjW; Sold - MnW
P323	9.936	0.0024059	2.6187	0.0086514	MjW - Sold; MnW - Sold
P216	9.5182	0.0028441	2.5461	0.010125	MnW - MjW; Sold - MjW
P289	9.3756	0.0030143	2.5208	0.010625	MjW - Sold; MnW - Sold
P103	9.0922	0.0033888	2.47	0.011827	MnW - MjW; Sold - MjW
P207	8.9548	0.0035895	2.445	0.012406	Sold - MjW
P383	8.9276	0.0036308	2.44	0.012428	Sold - MjW; Sold - MnW
P427	8.8709	0.0037187	2.4296	0.012608	Sold - MjW; Sold - MnW
P394	8.5415	0.0042811	2.3684	0.014378	Sold - MjW; Sold - MnW
P193	8.5197	0.0043215	2.3644	0.014378	MjW - Sold; MnW - Sold
P124	8.2735	0.0048116	2.3177	0.01586	MjW - Sold; MnW - Sold
P356	8.2114	0.0049452	2.3058	0.016151	MjW - Sold; MnW - Sold
P183	8.1595	0.0050602	2.2958	0.016376	MjW - Sold; MnW - Sold
P389	7.9898	0.0054579	2.263	0.017493	Sold - MjW; Sold - MnW
P213	7.9713	0.0055035	2.2594	0.017493	Sold - MjW
P437	7.9118	0.0056529	2.2477	0.017809	Sold - MjW
P301	7.867	0.0057684	2.2389	0.018014	MnW - MjW; MnW - Sold
P378	7.7504	0.0060822	2.2159	0.018828	Sold - MjW; Sold - MnW
P238	7.4388	0.0070222	2.1535	0.021551	MjW - Sold; MnW - Sold
P208	7.3291	0.0073921	2.1312	0.022492	Sold - MjW; Sold - MnW
P204	7.1961	0.0078714	2.104	0.023747	Sold - MjW; Sold - MnW
P185	6.9609	0.0088096	2.055	0.026355	MjW - Sold; MnW - Sold
P353	6.9433	0.008885	2.0513	0.026359	MjW - Sold; MnW - Sold
P199	6.889	0.0091217	2.0399	0.026838	Sold - MjW
P205	6.869	0.0092105	2.0357	0.026877	Sold - MjW
P109	6.7235	0.0098899	2.0048	0.028624	MnW - MjW; Sold - MjW
P201	6.5401	0.01083	1.9654	0.031092	MnW - MjW; Sold - MjW
P253	6.4636	0.011252	1.9488	0.032045	MnW - MjW; MnW - Sold
P283	6.4304	0.011441	1.9415	0.032326	MnW - MjW; MnW - Sold
P250	6.3957	0.011643	1.934	0.032636	MnW - MjW; MnW - Sold
P173	6.3748	0.011766	1.9294	0.032724	MjW - Sold; MnW - Sold
P264	6.3528	0.011898	1.9245	0.032834	MnW - MjW; MnW - Sold
P391	6.3282	0.012046	1.9191	0.032879	Sold - MjW; Sold - MnW
P522	6.319	0.012103	1.9171	0.032879	MjW - Sold
P298	6.3014	0.012212	1.9132	0.032879	MnW - MjW; MnW - Sold
P114	6.2898	0.012283	1.9107	0.032879	MjW - Sold; MnW - Sold
P327	5.9536	0.014605	1.8355	0.038802	MjW - Sold; MnW - Sold
P259	5.851	0.015413	1.8121	0.040644	MnW - MjW; MnW - Sold
P266	5.705	0.016651	1.7786	0.043587	MnW - MjW; MnW - Sold
P295	5.5808	0.017795	1.7497	0.046242	MjW - Sold; MnW - Sold
P361	5.4912	0.018678	1.7287	0.048185	MjW - Sold
P178	5.4672	0.018923	1.723	0.048464	Sold - MjW; Sold - MnW

## Sheet: I. VIP M. natalensis ESI-
PLS-DA VIP features for M. natalensis caste comparisons, ESI-
	VIP
Feature ID	Comp. 1	Comp. 2	Comp. 3	Comp. 4	Comp. 5
N205	1.8441	1.7887	1.7688	1.7616	1.7601
N045	1.835	1.7452	1.726	1.7186	1.7171
N034	1.7949	1.717	1.6976	1.6913	1.6898
N037	1.7781	1.7126	1.705	1.6981	1.6968
N069	1.773	1.6903	1.6783	1.6717	1.6705
N070	1.7708	1.6878	1.6687	1.664	1.6627
N383	1.7558	1.6714	1.6538	1.647	1.6456
N025	1.7454	1.6706	1.6519	1.6466	1.6452
N083	1.7428	1.6714	1.6611	1.6551	1.6538
N149	1.7363	1.6549	1.6416	1.6346	1.6332
N038	1.7333	1.6592	1.6405	1.635	1.6336
N059	1.7332	1.651	1.6345	1.6277	1.6263
N023	1.7266	1.6418	1.6263	1.6195	1.618
N068	1.722	1.6881	1.67	1.6634	1.662
N128	1.7197	1.6569	1.6383	1.6313	1.6302
N166	1.7194	1.6394	1.6209	1.6179	1.617
N164	1.7174	1.6331	1.6146	1.6092	1.6079
N425	1.6701	1.5994	1.5829	1.5766	1.5753
N120	1.6673	1.5959	1.5797	1.5735	1.5721
N065	1.6659	1.5897	1.5744	1.5686	1.5673
N123	1.6524	1.5725	1.5553	1.5506	1.5493
N061	1.6474	1.5781	1.5628	1.5567	1.5554
N156	1.6261	1.5569	1.5426	1.5362	1.5348
N071	1.6153	1.5539	1.5432	1.5376	1.5385
N203	1.5862	1.5229	1.5089	1.5027	1.5014
N042	1.5837	1.5067	1.4897	1.4836	1.4843
N026	1.5756	1.5402	1.5276	1.521	1.5197
N036	1.569	1.5177	1.5006	1.4941	1.4928
N054	1.5667	1.5167	1.4997	1.4945	1.494
N147	1.561	1.6159	1.6	1.5936	1.5923
N414	1.5294	1.5922	1.5766	1.5701	1.5687
N096	1.5261	1.4648	1.4521	1.446	1.4449
N047	1.5174	1.4462	1.4303	1.4252	1.4241
N154	1.504	1.4301	1.4222	1.4162	1.4149
N151	1.498	1.4369	1.4236	1.4182	1.4176
N072	1.4927	1.4215	1.4081	1.4021	1.4009
N214	1.4912	1.4188	1.4099	1.4044	1.4032
N048	1.4894	1.4664	1.4506	1.4448	1.4436
N064	1.4781	1.4319	1.4212	1.4151	1.415
N177	1.4772	1.4559	1.4413	1.4367	1.4354
N021	1.4675	1.397	1.3829	1.3774	1.3766
N129	1.4564	1.3891	1.3754	1.3718	1.3707
N155	1.4521	1.3904	1.3777	1.372	1.3709
N104	1.4447	1.3771	1.3665	1.3609	1.3598
N022	1.4423	1.3714	1.3571	1.3517	1.3506
N146	1.4387	1.372	1.365	1.3599	1.3592
N041	1.4368	1.4019	1.3872	1.3818	1.381
N161	1.4367	1.3744	1.3604	1.3546	1.3534
N265	1.4289	1.3603	1.3466	1.3413	1.3405
N057	1.4284	1.3621	1.351	1.3455	1.3448
N049	1.419	1.3517	1.3395	1.3487	1.3477
N067	1.3991	1.3319	1.3177	1.3123	1.3111
N162	1.3909	1.3312	1.318	1.3124	1.3116
N044	1.3875	1.3262	1.3116	1.3059	1.3064
N074	1.3823	1.3156	1.3008	1.2958	1.2972
N073	1.3739	1.3064	1.293	1.288	1.287
N076	1.3662	1.3011	1.2871	1.2819	1.2808
N030	1.3645	1.2994	1.2926	1.2873	1.2862
N122	1.3637	1.3522	1.3375	1.3317	1.3305
N077	1.3547	1.2935	1.28	1.2746	1.2735
N115	1.345	1.3463	1.3313	1.3255	1.3248
N087	1.3396	1.2896	1.2751	1.2705	1.2716
N210	1.3245	1.2755	1.2675	1.2621	1.2611
N029	1.324	1.2682	1.2575	1.257	1.2561
N032	1.3202	1.2731	1.2623	1.2584	1.2575
N206	1.3053	1.266	1.2519	1.2534	1.2526
N051	1.2918	1.3013	1.2872	1.2818	1.2807
N159	1.2664	1.2047	1.1955	1.1932	1.193
N056	1.2254	1.3035	1.2922	1.2934	1.2926
N080	1.2214	1.176	1.1628	1.1578	1.1568
N078	1.2192	1.1808	1.1679	1.1631	1.1621
N035	1.2177	1.2399	1.2302	1.2315	1.2305
N075	1.215	1.1707	1.1582	1.1569	1.1579
N267	1.1914	1.1331	1.1247	1.121	1.12
N089	1.191	1.1569	1.1446	1.1398	1.1389
N121	1.1828	1.1697	1.1602	1.1588	1.1591
N351	1.1809	1.1673	1.1567	1.155	1.1555
N031	1.1778	1.1859	1.1726	1.1676	1.1674
N217	1.1773	1.1198	1.1118	1.1082	1.1073
N052	1.1757	1.1179	1.1087	1.1095	1.1109
N081	1.167	1.1349	1.1229	1.1182	1.1173
N063	1.1409	1.1971	1.1837	1.1787	1.178
N062	1.1284	1.0737	1.0679	1.0716	1.0712
N058	1.124	1.2918	1.2854	1.2839	1.2828
N163	1.1153	1.1303	1.128	1.1234	1.124
N039	1.1041	1.1783	1.1902	1.1911	1.19
N027	1.0921	1.046	1.0346	1.0328	1.0325
N060	1.0307	1.0225	1.012	1.0077	1.0097
N183	1.0197	1.1521	1.1396	1.1415	1.1404
N082	0.96712	0.94425	0.93514	0.9311	0.93048
N189	0.96415	0.9475	0.93699	0.93329	0.93281
N188	0.95373	0.92872	0.91826	0.9148	0.9141
N215	0.92775	0.89148	0.91984	0.91758	0.91706
N033	0.92642	0.90221	0.90489	0.90123	0.90135
N132	0.92576	0.88137	0.87163	0.86835	0.86772
N170	0.91522	0.95662	0.9523	0.94861	0.95134
N198	0.91444	0.90436	0.89575	0.89188	0.89164
N040	0.90703	1.0062	1.0126	1.0082	1.0083
N181	0.89478	0.9733	0.96548	0.96916	0.96837
N182	0.879	0.90917	0.90954	0.91607	0.91563
N028	0.87051	0.89671	0.88775	0.89467	0.89503
N195	0.86773	0.8642	0.85602	0.85232	0.8523
N167	0.86466	0.86152	0.85336	0.84968	0.84968
N169	0.85278	0.85111	0.84307	0.83943	0.83948
N254	0.85072	0.81606	0.81073	0.81817	0.81915
N233	0.85038	0.81553	0.81005	0.81731	0.81832
N227	0.84828	0.84715	0.83915	0.83553	0.8356
N359	0.84586	1.1253	1.1209	1.1171	1.1165
N241	0.84183	0.82424	0.83213	0.85175	0.85153
N165	0.83846	0.79732	0.78892	0.7856	0.78493
N160	0.82924	0.87004	0.87457	0.87137	0.8706
N239	0.82547	0.78596	0.78874	0.80781	0.8088
N244	0.82471	0.78717	0.78008	0.78808	0.79107
N084	0.82218	0.78992	0.78189	0.77879	0.7781
N231	0.81997	0.84474	0.83829	0.83652	0.84128
N216	0.81494	0.80167	0.8354	0.84264	0.84669
N248	0.8112	0.77165	0.76294	0.76276	0.76531
N242	0.80738	0.76788	0.75926	0.75875	0.76141
N382	0.80583	0.76896	0.79355	0.79947	0.80227
N237	0.80542	0.77047	0.77241	0.79489	0.79561
N184	0.79793	0.77019	0.78676	0.79233	0.79307
N209	0.79376	0.90009	0.89018	0.88716	0.89006
N150	0.793	1.0021	0.99539	0.99328	0.9928
N204	0.78786	0.84856	0.83915	0.86354	0.86279
N262	0.78652	0.75168	0.74403	0.75445	0.75803
N212	0.76361	0.87527	0.86608	0.86374	0.86677
N113	0.75185	0.87432	0.86518	0.8621	0.86417
N232	0.75041	0.74337	0.73947	0.75629	0.75869
N273	0.74688	0.71385	0.73152	0.73155	0.73495
N172	0.74572	0.7665	0.7588	0.76139	0.7615
N179	0.74403	0.7103	0.72934	0.72966	0.73301
N245	0.74157	0.785	0.77855	0.78508	0.78527
N243	0.73975	0.85102	0.84184	0.86001	0.85925
N230	0.73824	0.73118	0.73051	0.75232	0.75391
N207	0.73603	0.77855	0.7712	0.78004	0.78001
N253	0.72734	0.6946	0.69252	0.68953	0.69403
N125	0.71827	0.9438	0.97131	0.99325	0.99253
N124	0.70475	0.78688	0.79733	0.81595	0.81532
N173	0.68566	0.673	0.71476	0.71439	0.72016
N171	0.67637	0.66789	0.71502	0.71634	0.72115
N178	0.67086	0.87812	0.88769	0.88488	0.8847
N180	0.66893	0.78041	0.7785	0.77516	0.77477
N225	0.66705	0.78974	0.78579	0.80154	0.80087
N404	0.66689	0.72985	0.72168	0.74113	0.74092
N435	0.66689	0.72985	0.72168	0.74113	0.74092
N240	0.66545	0.71099	0.70567	0.72177	0.72438
N190	0.66125	0.67982	0.67351	0.67061	0.67148
N192	0.66125	0.67982	0.67351	0.67061	0.67148
N193	0.66125	0.67982	0.67351	0.67061	0.67148
N196	0.66125	0.67982	0.67351	0.67061	0.67148
N197	0.66125	0.67982	0.67351	0.67061	0.67148
N199	0.66125	0.67982	0.67351	0.67061	0.67148
N200	0.66125	0.67982	0.67351	0.67061	0.67148
N224	0.66125	0.67982	0.67351	0.67061	0.67148
N226	0.66125	0.67982	0.67351	0.67061	0.67148
N228	0.66125	0.67982	0.67351	0.67061	0.67148
N298	0.66125	0.67982	0.67351	0.67061	0.67148
N378	0.66125	0.67982	0.67351	0.67061	0.67148
N379	0.66125	0.67982	0.67351	0.67061	0.67148
N388	0.66125	0.67982	0.67351	0.67061	0.67148
N288	0.66125	0.63023	0.62312	0.622	0.62292
N079	0.66125	0.62925	0.62288	0.62019	0.61997
N086	0.66125	0.62925	0.62288	0.62019	0.61997
N260	0.58346	0.71088	0.70794	0.71051	0.71388
N345	0.58346	0.71088	0.70794	0.71051	0.71388
N358	0.58346	0.71088	0.70794	0.71051	0.71388
N187	0.58346	0.58238	0.59122	0.59806	0.59804
N066	0.58346	0.84813	0.84917	0.84554	0.84497
N157	0.58346	0.84813	0.84917	0.84554	0.84497
N153	0.58346	0.69255	0.68601	0.68629	0.68605
N246	0.58346	0.65654	0.72885	0.78281	0.78277
N249	0.58346	0.57751	0.5987	0.60138	0.6082
N252	0.58346	0.57751	0.5987	0.60138	0.6082
N336	0.58346	0.57751	0.5987	0.60138	0.6082
N391	0.58346	0.57751	0.5987	0.60138	0.6082
N393	0.58346	0.57751	0.5987	0.60138	0.6082
N413	0.58346	0.57751	0.5987	0.60138	0.6082
N437	0.58346	0.57751	0.5987	0.60138	0.6082
N208	0.5712	0.69799	0.69522	0.71438	0.71375
N176	0.55247	0.59562	0.66025	0.67157	0.67228
N050	0.54438	0.8011	0.79545	0.79206	0.79309
N114	0.53204	0.59931	0.60604	0.60693	0.60849
N202	0.53153	0.50981	0.51938	0.52275	0.52646
N174	0.5312	0.67478	0.67433	0.69309	0.69254
N419	0.52722	0.57847	0.59534	0.60165	0.60148
N118	0.52542	0.50512	0.52329	0.53297	0.53284
N275	0.51846	0.78912	0.78222	0.77884	0.77965
N222	0.50057	0.47896	0.48763	0.49253	0.49755
N218	0.45961	0.54068	0.54788	0.55016	0.55216
N158	0.45444	0.51583	0.56363	0.56274	0.56263
N046	0.45339	0.70276	0.69482	0.69692	0.69704
N223	0.43864	0.44902	0.4633	0.46533	0.46624
N238	0.43012	0.87585	0.86683	0.86877	0.86859
N259	0.3997	0.50366	0.49913	0.54295	0.54266
N229	0.38651	0.43318	0.47484	0.53525	0.53485
N088	0.38492	0.40557	0.49054	0.48927	0.48897
N168	0.38078	0.36245	0.38575	0.40239	0.40323
N221	0.37449	0.37913	0.40337	0.40396	0.41304
N145	0.36068	0.37065	0.39796	0.40667	0.40642
N126	0.34695	0.40139	0.47791	0.48793	0.4879
N020	0.33786	0.57859	0.57263	0.57368	0.57567
N152	0.33487	0.36536	0.44037	0.44234	0.44196
N043	0.33419	0.31781	0.31499	0.31719	0.33144
N247	0.29297	0.38017	0.45546	0.50531	0.505
N337	0.27394	0.36181	0.4368	0.48599	0.48577
N142	0.19432	0.57994	0.58104	0.58671	0.58634
N236	0.13887	0.18618	0.25722	0.34284	0.34272
N286	0.13491	0.19026	0.25862	0.34287	0.34273
N055	0.11802	0.73183	0.72851	0.7262	0.72556
N138	0.11262	0.46956	0.50279	0.51658	0.51619
N093	0.069803	0.55146	0.59308	0.59063	0.59016
N116	0.056842	0.62571	0.6279	0.63094	0.63403
N101	0.055054	0.65708	0.65138	0.65263	0.65669
N103	0.052817	0.30847	0.44162	0.44113	0.44152
N127	0.051916	0.45229	0.50326	0.51096	0.51163
N175	0.039636	0.44423	0.51136	0.53095	0.53611
N293	0.038897	0.53381	0.5607	0.55883	0.56314
N053	0.038897	0.23079	0.37201	0.38246	0.38212
N090	0.038897	0.23079	0.37201	0.38246	0.38212
N091	0.038897	0.23079	0.37201	0.38246	0.38212
N095	0.038897	0.23079	0.37201	0.38246	0.38212
N097	0.038897	0.23079	0.37201	0.38246	0.38212
N098	0.038897	0.23079	0.37201	0.38246	0.38212
N099	0.038897	0.23079	0.37201	0.38246	0.38212
N100	0.038897	0.23079	0.37201	0.38246	0.38212
N102	0.038897	0.23079	0.37201	0.38246	0.38212
N105	0.038897	0.23079	0.37201	0.38246	0.38212
N106	0.038897	0.23079	0.37201	0.38246	0.38212
N108	0.038897	0.23079	0.37201	0.38246	0.38212
N110	0.038897	0.23079	0.37201	0.38246	0.38212
N111	0.038897	0.23079	0.37201	0.38246	0.38212
N112	0.038897	0.23079	0.37201	0.38246	0.38212
N117	0.038897	0.23079	0.37201	0.38246	0.38212
N119	0.038897	0.23079	0.37201	0.38246	0.38212
N131	0.038897	0.23079	0.37201	0.38246	0.38212
N135	0.038897	0.23079	0.37201	0.38246	0.38212
N136	0.038897	0.23079	0.37201	0.38246	0.38212
N137	0.038897	0.23079	0.37201	0.38246	0.38212
N141	0.038897	0.23079	0.37201	0.38246	0.38212
N258	0.038897	0.23079	0.37201	0.38246	0.38212
N335	0.038897	0.23079	0.37201	0.38246	0.38212
N376	0.038897	0.23079	0.37201	0.38246	0.38212
N442	0.038897	0.23079	0.37201	0.38246	0.38212
N186	0.037343	0.34101	0.37519	0.37644	0.37773
N312	0.0091085	0.51949	0.52002	0.53507	0.53459
N201	0.0038124	0.48228	0.48067	0.50008	0.49969

## Sheet: J. ANOVA M. natalensis ESI-
Significant ANOVA features, M. natalensis caste comparisons, ESI-
Feature ID	f.value	p.value	-LOG10(p)	FDR	Fisher's LSD
N045	116.97	4.8842e-09	8.3112	7.2748e-07	MjW - MnW; MjW - Sold; MnW - Sold
N051	113.39	5.9145e-09	8.2281	7.2748e-07	MnW - MjW; MjW - Sold; MnW - Sold
N122	105.7	9.1012e-09	8.0409	7.463e-07	MnW - MjW; MjW - Sold; MnW - Sold
N023	93.056	1.9792e-08	7.7035	1.2172e-06	MjW - Sold; MnW - Sold
N036	85.585	3.2864e-08	7.4833	1.6169e-06	MjW - Sold; MnW - Sold
N069	62.998	2.0469e-07	6.6889	8.3925e-06	Sold - MjW; Sold - MnW
N383	56.559	3.8509e-07	6.4144	1.2915e-05	MjW - Sold; MnW - Sold
N048	55.723	4.2e-07	6.3767	1.2915e-05	MjW - Sold; MnW - Sold
N034	48.415	9.4614e-07	6.024	2.3098e-05	MnW - MjW; Sold - MjW; Sold - MnW
N059	47.775	1.021e-06	5.991	2.3098e-05	MjW - Sold; MnW - Sold
N031	47.679	1.0329e-06	5.986	2.3098e-05	MnW - MjW; MjW - Sold; MnW - Sold
N070	43.545	1.7301e-06	5.7619	3.3245e-05	Sold - MjW; Sold - MnW
N425	43.427	1.7569e-06	5.7553	3.3245e-05	MjW - Sold; MnW - Sold
N164	42.449	1.9979e-06	5.6994	3.5107e-05	MjW - Sold; MnW - Sold
N120	40.535	2.5893e-06	5.5868	4.2465e-05	MjW - Sold; MnW - Sold
N205	38.849	3.2827e-06	5.4838	5.0472e-05	MjW - MnW; MjW - Sold; MnW - Sold
N083	37.485	4.0034e-06	5.3976	5.6377e-05	Sold - MjW; Sold - MnW
N115	37.283	4.1251e-06	5.3846	5.6377e-05	MjW - Sold; MnW - Sold
N123	35.341	5.5404e-06	5.2565	7.1734e-05	MjW - Sold; MnW - Sold
N061	34.372	6.4515e-06	5.1903	7.8606e-05	MjW - Sold; MnW - Sold
N096	34.126	6.7102e-06	5.1733	7.8606e-05	MjW - Sold; MnW - Sold
N104	29.766	1.4034e-05	4.8528	0.00015214	MjW - Sold; MnW - Sold
N037	29.691	1.4225e-05	4.847	0.00015214	MjW - MnW; MjW - Sold; MnW - Sold
N203	28.306	1.833e-05	4.7368	0.00018788	MjW - Sold; MnW - Sold
N065	27.526	2.1239e-05	4.6729	0.00020899	MjW - Sold; MnW - Sold
N166	27.205	2.2589e-05	4.6461	0.00021373	Sold - MjW; Sold - MnW
N156	24.854	3.6146e-05	4.4419	0.00032933	MjW - Sold; MnW - Sold
N025	23.751	4.5617e-05	4.3409	0.00040078	MnW - MjW; Sold - MjW; Sold - MnW
N041	23.18	5.1634e-05	4.2871	0.000438	MjW - Sold; MnW - Sold
N038	21.567	7.4236e-05	4.1294	0.00060873	MjW - MnW; MjW - Sold; MnW - Sold
N149	20.859	8.7661e-05	4.0572	0.00069563	MjW - MnW; MjW - Sold; MnW - Sold
N068	19.624	0.00011835	3.9268	0.00090985	MnW - MjW; Sold - MjW; Sold - MnW
N128	19.42	0.00012454	3.9047	0.00092839	MjW - MnW; MjW - Sold; MnW - Sold
N021	17.791	0.00018991	3.7214	0.0013741	MjW - Sold; MnW - Sold
N071	16.493	0.00027134	3.5665	0.0019071	Sold - MjW; Sold - MnW
N113	15.311	0.00038238	3.4175	0.0026012	MnW - MjW; MjW - Sold; MnW - Sold
N072	15.235	0.00039124	3.4076	0.0026012	Sold - MjW; Sold - MnW
N054	15.059	0.00041244	3.3846	0.00267	MjW - Sold; MnW - Sold
N022	14.794	0.00044696	3.3497	0.0028189	MjW - Sold; MnW - Sold
N265	14.632	0.00046972	3.3282	0.0028189	MjW - Sold; MnW - Sold
N161	14.631	0.00046982	3.3281	0.0028189	Sold - MjW; Sold - MnW
N147	14.032	0.00056634	3.2469	0.0033171	MnW - MjW; Sold - MjW
N047	13.887	0.00059317	3.2268	0.0033935	MjW - Sold; MnW - Sold
N030	13.732	0.00062319	3.2054	0.0034842	MjW - Sold; MnW - Sold
N414	13.296	0.00071812	3.1438	0.0039257	MnW - MjW; Sold - MjW
N067	12.431	0.00096023	3.0176	0.0051351	Sold - MjW; Sold - MnW
N029	12.136	0.0010634	2.9733	0.0055585	MjW - Sold; MnW - Sold
N063	12.079	0.0010846	2.9647	0.0055585	MjW - Sold; MnW - Sold
N162	12.012	0.0011102	2.9546	0.0055739	Sold - MjW; Sold - MnW
N026	11.826	0.0011857	2.926	0.0058337	Sold - MjW; Sold - MnW
N042	11.534	0.0013162	2.8807	0.0063488	Sold - MjW; Sold - MnW
N073	11.221	0.0014751	2.8312	0.0069785	Sold - MjW; Sold - MnW
N076	10.883	0.0016717	2.7768	0.0077594	Sold - MjW; Sold - MnW
N032	10.704	0.0017881	2.7476	0.0081456	MjW - Sold; MnW - Sold
N028	10.468	0.0019555	2.7087	0.0084881	MjW - Sold; MnW - Sold
N064	10.452	0.0019678	2.706	0.0084881	MjW - Sold; MnW - Sold
N057	10.429	0.0019855	2.7021	0.0084881	Sold - MjW; Sold - MnW
N077	10.408	0.0020013	2.6987	0.0084881	Sold - MjW; Sold - MnW
N055	10.349	0.0020471	2.6889	0.0085354	MnW - MjW; MnW - Sold
N151	9.7448	0.0025959	2.5857	0.010643	MjW - Sold; MnW - Sold
N075	8.6213	0.0041363	2.3834	0.016516	Sold - MjW; Sold - MnW
N154	8.6066	0.0041625	2.3806	0.016516	MjW - Sold
N146	8.5281	0.0043058	2.3659	0.016813	MjW - Sold; MnW - Sold
N214	8.4333	0.0044867	2.3481	0.017246	MjW - Sold; MnW - Sold
N155	8.362	0.0046284	2.3346	0.017517	MjW - MnW; MjW - Sold
N170	8.272	0.0048148	2.3174	0.017946	MjW - Sold; MnW - Sold
N060	8.2212	0.0049238	2.3077	0.018031	MjW - Sold; MnW - Sold
N129	8.1937	0.0049841	2.3024	0.018031	MjW - Sold; MnW - Sold
N044	8.0427	0.0053302	2.2733	0.019003	MjW - Sold; MnW - Sold
N177	7.9876	0.0054635	2.2625	0.0192	MjW - MnW; MjW - Sold
N049	7.9324	0.0056006	2.2518	0.019405	MjW - Sold; MnW - Sold
N027	7.4012	0.0071466	2.1459	0.024417	MjW - Sold; MnW - Sold
N275	7.0455	0.0084581	2.0727	0.028503	MnW - MjW; MnW - Sold
N074	6.8103	0.0094781	2.0233	0.031508	Sold - MjW; Sold - MnW
N050	6.7343	0.0098374	2.0071	0.032267	MnW - MjW; MnW - Sold
N078	6.4643	0.011248	1.9489	0.036407	Sold - MjW; Sold - MnW
N210	6.112	0.013453	1.8712	0.042981	MjW - MnW; MjW - Sold
N062	6.0691	0.013755	1.8615	0.04338	Sold - MjW; Sold - MnW
N089	5.8995	0.015025	1.8232	0.046787	Sold - MjW; Sold - MnW
N093	5.8185	0.015679	1.8047	0.048212	MnW - MjW; MnW - Sold

[truncated: 4 more sheets: K. VIP Odontotermes sp. ESI+, L. ANOVA Odontotermes sp. ESI+, M. VIP Odontotermes sp. ESI-, N. ANOVA Odontotermes sp. ESI-]
